# Supplementary material for: Di­aqua­bis­(dl-α-lipoato-κ2O,O′)manganese(II)
Source: IUCrdata. 2025 Jun 27;10(Pt 6):x250565. doi: 10.1107/S2414314625005656 (PMC12230591; doi:10.1107/S2414314625005656)
Supplement: Supplementary file 1 [file x-10-x250565-sup1.cif]

##############################################################################
#                                                                            #
# This CIF contains the data for a data article accepted for                 #
# publication in IUCrData. It conforms to the requirements of                #
# Notes for Authors for IUCrData, and has been                               #
# peer reviewed under the auspices of IUCrData.                              #
#                                                                            #
# Full details of the Crystallographic Information File format               #
# are given in the paper "The Crystallographic Information File (CIF):       #
# a New Standard Archive File for Crystallography" by S. R. Hall, F. H.      #
# Allen and I. D. Brown [Acta Cryst. (1991), A47, 655-685].                  #
#                                                                            #
# The current version of the core CIF dictionary is obtainable from          #
# ftp://ftp.iucr.org/pub/cif_core.dic.                                       #
#                                                                            #
# Software is freely available for graphical display of the structure(s)     #
# in this CIF. For information consult the CIF software page                 #
# http://www.iucr.org/resources/cif/software.                                #
#                                                                            #
# This file may be used for bona fide research purposes within the           #
# scientific community so long as proper attribution is given to the data    # 
# article from which it was obtained.                                        #
#                                                                            #
##############################################################################
data_I
_audit_creation_method
;
Olex2 1.5-beta
(compiled 2025.04.05 svn.rf049d14d for OlexSys, GUI svn.r7205)
;
_journal_date_recd_electronic     2025-05-05
_journal_date_accepted     2025-06-23
_journal_name_full     'IUCrData'
_journal_year     2025
_journal_volume     10
_journal_issue      1
_journal_page_first     0
_journal_page_last     0
_journal_paper_category     HM
_journal_paper_doi     10.1107/S2414314625005656
_journal_coeditor_code     BH4096
_publ_contact_author_name     'Jamshid Mengnorovich Ashurov'
_publ_contact_author_address
;
Institute of Bioorganic Chemistry
Academy of Sciences of Uzbekistan
M. Ulugbek Str 83
Tashkent 100125
Uzbekistan
;
_publ_contact_author_email     'ashurovjamshid1@gmail.com'
_publ_contact_author_fax     ?
_publ_contact_author_phone     '+998994444194'
_publ_section_title
;
Diaquabis(<i>DL</i>-\a-lipoato-\k^2^<i>O</i>,<i>O</i>')manganese(II)
;
_publ_section_title_footnote     .
loop_
    _publ_author_name
    _publ_author_footnote
    _publ_author_address
    'Jumabaev, Farkhod Raxmatovich' .
;
Department of Inorganic, Physical and Colloidal Chemistry
Tashkent Pharmaceutical Institute
45 Oybek St.
Tashkent 100015
Uzbekistan
;
    'Sharipov, Avez Tuymuradovich' .
;
Department of Inorganic, Physical and Colloidal Chemistry
Tashkent Pharmaceutical Institute
45 Oybek St.
Tashkent 100015
Uzbekistan
;
    'Mannopova, Vazirakhon Khasanxoja kizi' .
;
Kyungpook National University
Natural Sciences
Department of Pharmacy
Daegu
Democratic People's Republic of Korea
;
    'Choriyev, Odil Irgashevich' .
;
Institute of Bioorganic Chemistry
Academy of Sciences of Uzbekistan
83 M. Ulugbek St.
Tashkent 100125
Uzbekistan
;
    'Ashurov, Jamshid Mengnorovich' .
;
Institute of Bioorganic Chemistry
Academy of Sciences of Uzbekistan
83 M. Ulugbek St.
Tashkent 100125
Uzbekistan
;
_publ_section_synopsis
;
The crystal structure of the title
diaquabis(lipoato-\k^2^<i>O</i>,<i>O</i>')manganese(II) complex reveals a
distorted octahedral geometry around the Mn^II^ centre. The supramolecular
framework is consolidated by O---H...O and C---H...S hydrogen bonds.
;
_chemical_name_systematic
;
Diaquabis[5-(1,2-dithiolan-3-yl)pentanoato-\k^2^<i>O</i>,<i>O</i>']manganese(II)
;
_chemical_name_common
;
Diaquabis(<i>DL</i>-\a-lipoato-\k^2^<i>O</i>,<i>O</i>')manganese(II)
;
_chemical_formula_moiety     'C16 H30 Mn O6 S4'
_chemical_formula_sum     'C16 H30 Mn O6 S4'
_chemical_formula_iupac     '[Mn (C8 H13 O2 S2)2 (H2 O1)2]'
_chemical_formula_weight     501.58
_chemical_melting_point     ?
_space_group_crystal_system     monoclinic
_space_group_name_H-M_alt     'C 1 2/c 1'
_space_group_name_Hall     '-C 2yc'
loop_
    _space_group_symop_operation_xyz
    'x, y, z'
    '-x, y, -z+1/2'
    'x+1/2, y+1/2, z'
    '-x+1/2, y+1/2, -z+1/2'
    '-x, -y, -z'
    'x, -y, z-1/2'
    '-x+1/2, -y+1/2, -z'
    'x+1/2, -y+1/2, z-1/2'
_cell_length_a     38.4331(13)
_cell_length_b     5.4083(2)
_cell_length_c     11.0637(3)
_cell_angle_alpha     90
_cell_angle_beta     93.566(3)
_cell_angle_gamma     90
_cell_volume     2295.22(13)
_cell_formula_units_Z     4
_cell_measurement_reflns_used     4882
_cell_measurement_theta_min     4.6030
_cell_measurement_theta_max     71.2190
_cell_measurement_temperature     290
_exptl_crystal_description     plate
_exptl_crystal_colour     pinkish
_exptl_crystal_size_max     0.3
_exptl_crystal_size_mid     0.24
_exptl_crystal_size_min     0.08
_exptl_crystal_density_diffrn     1.452
_exptl_crystal_density_meas     ?
_exptl_crystal_density_method     ?
_exptl_crystal_F_000     1052
_exptl_absorpt_coefficient_mu     8.324
_exptl_absorpt_correction_type     multi-scan
_exptl_absorpt_process_details
;
(CrysAlisPro; Rigaku OD, 2022)
;
_exptl_absorpt_correction_T_min     0.41907
_exptl_absorpt_correction_T_max     1.00000
_diffrn_ambient_temperature     290
_diffrn_source     'micro-focus sealed X-ray tube'
_diffrn_radiation_type     'Cu K\a'
_diffrn_radiation_wavelength     1.54184
_diffrn_radiation_monochromator     mirror
_diffrn_measurement_device_type
                         'XtaLAB Synergy, Single source at home/near, HyPix3000'
_diffrn_measurement_device     'four-circle diffractometer'
_diffrn_measurement_method     '\w scans'
_diffrn_detector     'Hybrid Pixel Array Detector'
_diffrn_detector_area_resol_mean     10.0000
loop_
    _diffrn_refln_index_h
    _diffrn_refln_index_k
    _diffrn_refln_index_l
    0 0 -1
    0 0 -1
    0 0 -1
    0 0 -1
    0 0 -2
    0 0 -2
    0 0 -2
    0 0 -2
    0 0 -2
    0 0 -3
    0 0 -3
    0 0 -3
    0 0 -4
    0 0 -4
    0 0 5
    0 0 -5
    0 0 -5
    0 0 6
    0 0 6
    0 0 -6
    0 0 -6
    0 0 -7
    0 0 7
    0 0 -8
    0 0 -8
    0 0 -8
    0 0 -8
    0 0 -8
    0 0 -9
    0 0 -9
    0 0 -9
    0 0 -10
    0 0 -10
    0 0 -11
    0 0 -12
    0 0 -12
    0 0 -13
    0 0 -13
    0 -2 0
    0 -2 0
    0 -2 -1
    0 -2 1
    0 -2 -1
    0 -2 1
    0 -2 -1
    0 -2 -1
    0 -2 -2
    0 -2 2
    0 -2 2
    0 -2 -2
    0 -2 -2
    0 -2 -3
    0 -2 3
    0 -2 3
    0 2 -3
    0 -2 -3
    0 -2 -3
    0 -2 -4
    0 -2 -4
    0 -2 4
    0 2 -4
    0 -2 -4
    0 -2 -5
    0 -2 5
    0 -2 6
    0 -2 -6
    0 -2 -6
    0 -2 -6
    0 -2 -6
    0 -2 -6
    0 2 -6
    0 2 -7
    0 2 -7
    0 -2 7
    0 -2 -7
    0 -2 -7
    0 -2 -7
    0 -2 -7
    0 -2 7
    0 -2 -7
    0 2 -7
    0 2 -8
    0 -2 8
    0 2 -8
    0 -2 -8
    0 -2 -8
    0 -2 -8
    0 2 -8
    0 -2 -8
    0 -2 -8
    0 -2 -8
    0 -2 8
    0 -2 -9
    0 -2 -9
    0 2 -9
    0 2 -9
    0 -2 -9
    0 -2 -9
    0 2 -10
    0 2 -10
    0 -2 -10
    0 -2 -10
    0 -2 -10
    0 -2 -11
    0 2 -11
    0 2 -11
    0 -2 -12
    0 2 -12
    0 2 -12
    0 -4 0
    0 -4 0
    0 -4 0
    0 -4 0
    0 -4 0
    0 -4 -1
    0 -4 -1
    0 -4 -1
    0 -4 1
    0 -4 -1
    0 -4 1
    0 -4 -1
    0 -4 -2
    0 -4 -2
    0 -4 -2
    0 -4 2
    0 -4 -2
    0 -4 2
    0 -4 -3
    0 -4 -3
    0 -4 -3
    0 -4 3
    0 -4 -3
    0 -4 -3
    0 -4 3
    0 -4 -4
    0 -4 -4
    0 -4 -4
    0 -4 4
    0 -4 -4
    0 -4 -4
    0 -4 4
    0 -4 -5
    0 -4 5
    0 -4 -5
    0 4 -5
    0 -4 -5
    0 -4 -6
    0 -4 6
    0 4 -6
    0 -4 -7
    0 -4 -7
    0 -4 -7
    0 4 -7
    0 -4 7
    0 -4 -8
    0 -4 -8
    0 -4 -8
    0 -4 -8
    0 -4 8
    0 -4 -9
    0 4 -9
    0 -4 -9
    0 4 -10
    0 -4 10
    0 4 -10
    0 -4 -10
    0 -6 0
    0 -6 -1
    0 6 -1
    0 -6 1
    0 -6 -1
    0 -6 -2
    0 -6 -2
    0 -6 2
    0 6 -2
    0 -6 -3
    0 -6 -3
    0 -6 3
    0 6 -3
    0 -6 -3
    0 -6 4
    0 6 -4
    0 -6 -4
    0 -6 -5
    0 6 -5
    0 -6 5
    0 -6 -5
    1 -1 -13
    1 -1 -13
    1 -1 -12
    1 1 -12
    1 -1 -12
    1 -1 -11
    1 1 -11
    1 1 -11
    1 -1 -11
    1 -1 -11
    1 1 -10
    1 -1 -10
    1 -1 -10
    1 -1 -10
    1 1 -10
    1 1 -10
    -1 -1 9
    1 1 -9
    1 1 -9
    1 -1 -9
    1 1 -9
    1 -1 -9
    1 1 -9
    1 -1 -9
    1 1 -9
    1 -1 -9
    1 1 -8
    1 1 -8
    -1 -1 8
    1 -1 -8
    1 -1 -8
    1 1 -8
    1 -1 -8
    1 1 -8
    1 -1 -7
    1 -1 -7
    1 -1 -7
    1 1 -7
    1 -1 -7
    1 -1 -7
    -1 -1 7
    1 1 -6
    1 -1 -6
    1 1 -5
    1 -1 -5
    1 -1 -5
    1 -1 -4
    1 -1 -4
    1 1 -4
    1 -1 -3
    1 1 -3
    1 -1 -3
    1 -1 -3
    1 1 -3
    1 -1 -3
    1 -1 -3
    1 -1 -2
    1 -1 -2
    1 1 -2
    1 -1 -2
    -1 -1 2
    1 -1 -2
    1 -1 -2
    -1 -1 1
    1 -1 -1
    1 -1 -1
    1 -1 -1
    1 -1 -1
    1 1 -1
    1 -1 -1
    -1 -1 1
    -1 -1 1
    -1 -1 0
    -1 -1 0
    -1 -1 0
    1 -1 0
    1 -1 0
    1 1 0
    -1 -1 0
    -1 -1 -1
    -1 1 -1
    -1 -1 -1
    1 -1 1
    -1 1 -1
    -1 -1 -1
    -1 -1 -1
    -1 -1 -1
    -1 -1 -1
    1 -1 1
    -1 -1 -1
    1 -1 1
    -1 -1 -2
    -1 -1 -2
    -1 -1 -2
    -1 1 -2
    1 -1 2
    -1 -1 -2
    -1 -1 -2
    -1 -1 -2
    -1 -1 -2
    -1 -1 -3
    -1 -1 -3
    -1 1 -3
    1 -1 3
    -1 -1 -3
    -1 -1 -3
    -1 -1 -3
    -1 -1 -3
    -1 -1 -4
    -1 1 -4
    -1 -1 -4
    -1 -1 -4
    -1 -1 -4
    -1 -1 -5
    -1 -1 -5
    -1 -1 -5
    -1 1 -5
    -1 1 -5
    -1 -1 -6
    -1 -1 -6
    -1 1 -6
    -1 -1 -7
    -1 1 -7
    -1 1 -7
    -1 -1 -7
    -1 1 -7
    -1 -1 -7
    -1 1 -7
    -1 -1 -7
    -1 -1 -7
    -1 -1 -7
    -1 1 -7
    1 -1 8
    -1 -1 -8
    -1 -1 -8
    -1 -1 -8
    -1 -1 -8
    -1 -1 -8
    -1 -1 -8
    -1 1 -8
    -1 1 -8
    -1 1 -8
    -1 1 -8
    -1 1 -9
    -1 -1 -9
    -1 -1 -9
    -1 -1 -9
    -1 1 -9
    1 -1 9
    -1 1 -9
    -1 -1 -10
    -1 1 -10
    -1 1 -10
    -1 -1 -10
    -1 -1 -10
    -1 -1 -11
    -1 1 -11
    -1 -1 -11
    -1 1 -11
    -1 1 -11
    -1 -1 -12
    -1 1 -12
    -1 1 -12
    -1 -1 -12
    -1 1 -12
    -1 1 -13
    -1 -1 -13
    -1 -1 -13
    1 3 -12
    1 -3 -12
    1 3 -11
    1 -3 -11
    1 3 -11
    1 -3 -10
    1 -3 -10
    1 3 -10
    1 -3 -9
    1 -3 -9
    1 -3 -9
    1 -3 -9
    1 -3 -9
    1 3 -9
    1 -3 -8
    1 -3 -8
    1 3 -8
    1 -3 -8
    1 -3 -8
    1 -3 -7
    1 -3 -7
    1 3 -7
    1 -3 -7
    -1 -3 7
    -1 -3 7
    1 -3 -7
    -1 -3 6
    -1 -3 6
    1 -3 -6
    1 -3 -6
    1 3 -6
    1 -3 -6
    1 -3 -5
    1 -3 -5
    1 -3 -5
    1 -3 -5
    -1 -3 5
    1 -3 -5
    -1 -3 5
    1 -3 -5
    1 3 -5
    1 -3 -5
    -1 -3 4
    -1 -3 4
    1 -3 -4
    1 -3 -4
    1 -3 -4
    1 -3 -4
    1 -3 -4
    1 -3 -3
    1 -3 -3
    1 -3 -3
    -1 -3 2
    1 -3 -2
    1 -3 -2
    1 -3 -2
    1 -3 -1
    -1 -3 1
    1 -3 -1
    -1 -3 1
    -1 -3 0
    1 -3 0
    -1 -3 0
    1 -3 0
    -1 -3 0
    1 -3 0
    1 -3 1
    -1 -3 -1
    -1 -3 -1
    1 -3 1
    -1 -3 -1
    1 -3 2
    -1 -3 -2
    -1 -3 -2
    -1 -3 -2
    1 -3 3
    1 -3 3
    -1 -3 -3
    -1 -3 -3
    1 -3 4
    1 -3 4
    -1 3 -4
    -1 -3 -4
    -1 -3 -4
    -1 -3 -4
    -1 -3 -4
    -1 -3 -4
    -1 -3 -4
    -1 -3 -4
    -1 3 -5
    -1 -3 -5
    -1 -3 -5
    1 -3 5
    1 -3 5
    -1 -3 -5
    -1 -3 -5
    -1 -3 -5
    -1 -3 -6
    -1 3 -6
    1 -3 6
    -1 -3 -6
    -1 -3 -6
    1 -3 7
    -1 -3 -7
    -1 -3 -7
    -1 -3 -7
    -1 -3 -7
    -1 3 -7
    -1 3 -7
    -1 -3 -8
    -1 -3 -8
    -1 -3 -8
    -1 -3 -8
    -1 3 -8
    -1 -3 -8
    -1 -3 -9
    -1 -3 -9
    -1 -3 -9
    -1 -3 -9
    -1 3 -9
    -1 -3 -9
    -1 -3 -10
    -1 -3 -10
    -1 3 -10
    -1 3 -11
    -1 3 -11
    -1 -3 -11
    -1 3 -12
    -1 -3 -12
    1 -5 -8
    1 -5 -8
    -1 -5 8
    1 -5 -7
    -1 -5 7
    1 5 -6
    1 -5 -6
    -1 -5 6
    1 -5 -6
    1 5 -5
    1 -5 -5
    -1 -5 5
    1 -5 -5
    1 5 -4
    -1 -5 4
    1 -5 -4
    1 -5 -4
    1 -5 -4
    1 5 -3
    -1 -5 3
    1 -5 -3
    1 -5 -3
    1 -5 -3
    1 -5 -2
    1 -5 -2
    1 -5 -2
    -1 -5 2
    1 -5 -1
    1 -5 -1
    1 -5 -1
    -1 -5 1
    -1 -5 0
    1 -5 0
    -1 -5 0
    1 -5 0
    -1 -5 0
    -1 -5 -1
    -1 -5 -1
    -1 -5 -1
    1 -5 1
    -1 -5 -2
    1 -5 2
    -1 -5 -2
    -1 -5 -2
    1 -5 3
    -1 -5 -3
    -1 -5 -3
    -1 -5 -3
    -1 5 -4
    1 -5 4
    -1 -5 -4
    -1 -5 -4
    -1 -5 -4
    -1 -5 -5
    -1 5 -5
    1 -5 5
    1 -5 6
    -1 -5 -6
    -1 -5 -6
    -1 -5 -6
    -1 -5 -7
    1 -5 7
    -1 -5 -7
    -1 -5 -8
    -1 -5 -8
    1 -5 8
    2 0 -13
    2 0 -13
    2 0 -12
    2 0 -12
    2 0 -11
    2 0 -10
    2 0 -10
    2 0 -10
    2 0 -9
    2 0 -9
    2 0 -9
    -2 0 8
    2 0 -8
    2 0 -8
    2 0 -8
    -2 0 7
    2 0 -7
    2 0 -6
    -2 0 6
    -2 0 6
    2 0 -6
    2 0 -5
    -2 0 5
    2 0 -5
    -2 0 5
    2 0 -4
    -2 0 4
    2 0 -4
    2 0 -3
    2 0 -3
    2 0 -2
    2 0 -2
    2 0 -2
    2 0 -1
    2 0 -1
    2 0 -1
    -2 0 1
    2 0 -1
    -2 0 0
    -2 0 -1
    2 0 1
    -2 0 -1
    -2 0 -1
    -2 0 -1
    2 0 2
    -2 0 -2
    -2 0 -2
    2 0 2
    -2 0 -3
    2 0 3
    -2 0 -3
    -2 0 -3
    -2 0 -4
    -2 0 -4
    -2 0 -4
    2 0 4
    -2 0 -5
    2 0 5
    -2 0 -5
    -2 0 -5
    2 0 6
    -2 0 -6
    -2 0 -6
    -2 0 -6
    -2 0 -7
    -2 0 -8
    -2 0 -8
    -2 0 -8
    -2 0 -8
    -2 0 -8
    -2 0 -8
    -2 0 -9
    -2 0 -9
    -2 0 -9
    -2 0 -9
    -2 0 -10
    -2 0 -10
    -2 0 -11
    -2 0 -11
    -2 0 -12
    -2 0 -12
    -2 0 -13
    -2 0 -13
    2 -2 -12
    2 2 -12
    2 -2 -11
    2 2 -11
    2 -2 -11
    2 2 -11
    2 2 -10
    2 -2 -10
    2 -2 -10
    2 2 -10
    2 2 -10
    2 -2 -9
    2 2 -9
    2 2 -9
    2 -2 -9
    2 -2 -9
    -2 -2 8
    -2 -2 8
    2 -2 -8
    2 -2 -8
    2 2 -8
    2 -2 -8
    2 -2 -8
    2 -2 -8
    2 -2 -8
    2 2 -8
    2 -2 -7
    2 -2 -7
    2 -2 -7
    2 -2 -7
    2 2 -7
    2 -2 -7
    2 2 -7
    2 -2 -7
    -2 -2 7
    -2 -2 7
    2 2 -7
    2 -2 -6
    2 -2 -6
    2 2 -6
    -2 -2 6
    -2 -2 6
    2 -2 -6
    2 -2 -6
    2 -2 -5
    -2 -2 5
    2 -2 -5
    2 -2 -4
    -2 -2 4
    2 -2 -3
    -2 -2 3
    2 -2 -3
    2 -2 -3
    2 -2 -3
    -2 -2 2
    2 -2 -2
    2 -2 -2
    2 -2 -2
    -2 -2 2
    2 -2 -2
    -2 -2 1
    2 -2 -1
    2 -2 -1
    -2 -2 1
    2 -2 -1
    -2 -2 1
    2 -2 -1
    2 -2 -1
    2 -2 0
    -2 -2 0
    2 -2 0
    -2 -2 0
    -2 -2 -1
    2 -2 1
    -2 -2 -1
    2 -2 1
    -2 -2 -1
    -2 -2 -1
    -2 -2 -2
    -2 -2 -2
    -2 2 -2
    2 -2 2
    -2 -2 -2
    2 -2 2
    -2 -2 -3
    -2 -2 -3
    -2 -2 -3
    -2 2 -3
    2 -2 3
    2 -2 3
    -2 -2 -4
    -2 -2 -4
    2 -2 4
    -2 2 -4
    2 -2 4
    2 -2 5
    -2 2 -5
    -2 -2 -5
    -2 -2 -6
    -2 2 -6
    -2 -2 -6
    -2 -2 -6
    2 -2 6
    -2 -2 -6
    -2 -2 -6
    -2 2 -7
    2 -2 7
    -2 2 -7
    -2 -2 -7
    -2 -2 -7
    -2 -2 -7
    -2 -2 -7
    -2 2 -7
    -2 -2 -7
    -2 2 -8
    -2 2 -8
    2 -2 8
    -2 -2 -8
    -2 2 -8
    -2 -2 -8
    -2 -2 -8
    -2 -2 -8
    -2 -2 -8
    -2 -2 -8
    2 -2 8
    -2 2 -9
    -2 -2 -9
    -2 -2 -9
    -2 2 -9
    -2 -2 -9
    -2 -2 -9
    -2 -2 -10
    -2 -2 -10
    -2 -2 -10
    -2 2 -10
    -2 2 -10
    -2 -2 -11
    -2 -2 -11
    -2 2 -11
    -2 2 -11
    -2 -2 -12
    -2 2 -12
    -2 2 -12
    2 4 -10
    2 -4 -10
    2 4 -9
    2 -4 -9
    -2 -4 9
    2 -4 -9
    2 -4 -8
    -2 -4 8
    2 -4 -8
    2 4 -7
    2 -4 -7
    -2 -4 7
    2 -4 -7
    2 -4 -7
    2 4 -6
    2 -4 -6
    -2 -4 6
    2 -4 -6
    2 -4 -6
    2 -4 -5
    -2 -4 5
    2 -4 -5
    2 -4 -5
    2 4 -5
    2 -4 -5
    2 -4 -4
    2 -4 -4
    -2 -4 4
    2 -4 -4
    2 -4 -4
    -2 -4 4
    2 4 -4
    2 -4 -4
    2 -4 -4
    2 -4 -3
    2 4 -3
    2 -4 -3
    2 -4 -3
    -2 -4 3
    2 -4 -3
    -2 -4 3
    2 -4 -3
    2 -4 -3
    2 -4 -2
    2 -4 -2
    2 -4 -2
    -2 -4 2
    2 -4 -2
    -2 -4 2
    2 -4 -2
    2 -4 -2
    2 -4 -1
    2 -4 -1
    -2 -4 1
    -2 -4 1
    2 -4 -1
    2 -4 -1
    2 -4 -1
    2 -4 -1
    -2 -4 1
    -2 -4 0
    2 -4 0
    -2 -4 0
    2 -4 0
    -2 -4 0
    -2 -4 0
    2 -4 0
    2 -4 0
    -2 -4 0
    2 -4 0
    2 -4 1
    -2 -4 -1
    -2 -4 -1
    -2 -4 -1
    -2 -4 -1
    2 -4 1
    2 -4 1
    -2 -4 -2
    -2 -4 -2
    2 -4 2
    -2 -4 -2
    2 -4 2
    -2 -4 -2
    2 -4 2
    -2 -4 -3
    -2 -4 -3
    2 -4 3
    2 -4 3
    2 -4 3
    -2 -4 -3
    -2 -4 -3
    -2 -4 -4
    -2 -4 -4
    2 -4 4
    2 -4 4
    -2 -4 -4
    2 -4 4
    -2 -4 -4
    -2 -4 -4
    -2 4 -5
    -2 -4 -5
    -2 -4 -5
    2 -4 5
    -2 -4 -5
    -2 -4 -6
    -2 4 -6
    2 -4 6
    -2 -4 -6
    -2 -4 -7
    -2 4 -7
    -2 -4 -7
    -2 -4 -7
    2 -4 7
    -2 -4 -8
    -2 -4 -8
    -2 -4 -8
    -2 -4 -8
    -2 4 -8
    2 -4 8
    -2 -4 -9
    -2 4 -9
    -2 -4 -9
    -2 -4 -10
    -2 4 -10
    -2 4 -10
    2 -4 10
    2 -6 -5
    2 -6 -5
    2 -6 -5
    2 6 -5
    -2 -6 5
    2 -6 -4
    2 6 -4
    -2 -6 4
    -2 -6 3
    2 -6 -3
    2 6 -3
    2 -6 -3
    2 -6 -3
    2 6 -2
    2 -6 -2
    -2 -6 2
    2 -6 -2
    -2 -6 1
    2 -6 -1
    2 6 -1
    2 -6 0
    -2 -6 0
    2 6 0
    -2 6 -1
    2 -6 1
    -2 -6 -1
    -2 -6 -1
    -2 6 -2
    -2 -6 -2
    -2 -6 -2
    2 -6 2
    2 -6 3
    -2 -6 -3
    -2 6 -3
    -2 -6 -3
    -2 -6 -3
    2 -6 4
    -2 6 -4
    -2 -6 -4
    -2 -6 -4
    2 -6 5
    -2 -6 -5
    -2 -6 -5
    3 -1 -13
    3 1 -13
    3 -1 -13
    3 -1 -12
    3 1 -12
    3 -1 -12
    3 -1 -11
    3 -1 -11
    3 -1 -11
    3 1 -11
    3 1 -10
    3 -1 -10
    3 -1 -10
    3 1 -10
    3 -1 -10
    3 -1 -9
    3 -1 -9
    3 1 -9
    3 -1 -9
    3 1 -9
    3 -1 -9
    3 1 -9
    3 -1 -9
    3 1 -9
    -3 -1 9
    3 1 -8
    3 -1 -8
    3 -1 -8
    3 1 -8
    -3 -1 8
    3 1 -8
    3 -1 -8
    3 -1 -8
    3 1 -8
    3 -1 -7
    3 -1 -7
    3 1 -7
    -3 -1 7
    3 -1 -7
    3 -1 -7
    3 -1 -7
    3 1 -7
    3 -1 -6
    3 1 -6
    -3 -1 6
    -3 -1 5
    3 -1 -5
    3 -1 -5
    3 1 -5
    -3 -1 5
    3 -1 -4
    -3 -1 4
    3 -1 -4
    3 -1 -4
    3 -1 -3
    3 -1 -3
    3 -1 -3
    3 -1 -3
    3 -1 -3
    3 1 -3
    3 -1 -2
    3 -1 -2
    3 -1 -2
    3 -1 -2
    3 1 -2
    3 -1 -2
    -3 -1 1
    -3 -1 1
    3 -1 -1
    3 -1 -1
    -3 -1 1
    -3 1 1
    3 -1 -1
    3 -1 -1
    3 -1 0
    -3 1 0
    3 -1 0
    -3 -1 0
    -3 -1 0
    3 -1 0
    -3 -1 0
    -3 -1 0
    3 -1 1
    -3 1 -1
    3 -1 1
    3 -1 1
    -3 -1 -1
    -3 -1 -1
    -3 -1 -1
    -3 -1 -1
    -3 -1 -1
    -3 -1 -1
    -3 -1 -2
    -3 -1 -2
    3 -1 2
    -3 -1 -2
    -3 -1 -2
    3 -1 2
    -3 1 -2
    -3 -1 -2
    -3 -1 -2
    -3 1 -2
    3 -1 3
    -3 1 -3
    -3 -1 -3
    -3 -1 -3
    -3 -1 -3
    -3 -1 -3
    -3 -1 -3
    -3 -1 -3
    -3 -1 -3
    -3 1 -4
    -3 -1 -4
    -3 -1 -4
    -3 -1 -4
    -3 -1 -4
    -3 -1 -5
    -3 -1 -5
    -3 -1 -5
    -3 1 -5
    -3 1 -5
    -3 -1 -6
    -3 -1 -6
    -3 -1 -6
    -3 1 -6
    -3 1 -6
    -3 -1 -7
    -3 1 -7
    -3 1 -7
    -3 -1 -7
    -3 1 -7
    -3 -1 -7
    -3 -1 -7
    -3 -1 -7
    -3 1 -7
    -3 -1 -7
    -3 1 -7
    -3 -1 -7
    -3 -1 -7
    -3 -1 -8
    -3 1 -8
    -3 1 -8
    -3 -1 -8
    -3 -1 -8
    -3 -1 -8
    -3 -1 -8
    -3 -1 -8
    3 -1 8
    -3 1 -8
    -3 1 -8
    -3 -1 -9
    -3 -1 -9
    -3 -1 -9
    -3 -1 -9
    -3 -1 -9
    -3 1 -9
    -3 1 -9
    -3 1 -9
    -3 1 -10
    -3 -1 -10
    -3 -1 -10
    -3 1 -10
    -3 -1 -10
    -3 -1 -10
    -3 1 -11
    -3 -1 -11
    -3 1 -11
    -3 1 -11
    -3 -1 -11
    -3 1 -12
    -3 -1 -12
    -3 -1 -12
    -3 1 -12
    -3 -1 -13
    -3 1 -13
    -3 -1 -13
    3 -3 -12
    3 3 -12
    3 3 -11
    3 3 -11
    3 -3 -11
    3 -3 -10
    3 3 -10
    3 -3 -10
    3 -3 -9
    3 -3 -9
    3 -3 -9
    3 3 -9
    3 -3 -9
    -3 -3 8
    3 -3 -8
    3 -3 -8
    3 -3 -8
    3 -3 -8
    3 -3 -8
    3 -3 -8
    3 -3 -7
    3 -3 -7
    3 -3 -7
    3 3 -7
    3 -3 -7
    3 3 -7
    3 -3 -7
    3 -3 -7
    -3 -3 7
    -3 -3 7
    3 3 -6
    3 -3 -6
    3 -3 -6
    3 -3 -6
    3 -3 -6
    -3 -3 6
    -3 -3 6
    3 -3 -5
    3 -3 -5
    -3 -3 5
    -3 -3 5
    3 -3 -5
    3 -3 -5
    3 -3 -5
    3 -3 -5
    3 -3 -5
    3 -3 -5
    3 3 -5
    3 3 -5
    3 -3 -4
    3 -3 -4
    3 -3 -4
    3 -3 -4
    3 -3 -4
    3 -3 -4
    3 -3 -4
    3 -3 -4
    -3 -3 4
    -3 -3 4
    3 -3 -3
    3 -3 -3
    3 -3 -3
    -3 -3 3
    3 -3 -2
    -3 -3 2
    3 -3 -2
    -3 -3 1
    3 -3 -1
    3 -3 -1
    -3 -3 0
    3 -3 0
    3 -3 0
    -3 -3 0
    -3 -3 0
    3 -3 0
    -3 -3 -1
    3 -3 1
    -3 -3 -1
    -3 -3 -1
    3 -3 1
    3 -3 2
    3 -3 2
    -3 -3 -2
    -3 -3 -2
    3 -3 3
    -3 -3 -3
    -3 -3 -3
    3 -3 3
    -3 -3 -4
    -3 -3 -4
    -3 3 -4
    3 -3 4
    -3 -3 -4
    -3 -3 -4
    3 -3 4
    -3 -3 -4
    -3 -3 -4
    3 -3 5
    -3 -3 -5
    -3 3 -5
    -3 -3 -5
    -3 -3 -5
    -3 -3 -5
    -3 -3 -5
    3 -3 6
    3 -3 6
    -3 -3 -6
    -3 -3 -6
    -3 -3 -6
    -3 3 -6
    -3 3 -7
    -3 -3 -7
    -3 -3 -7
    -3 -3 -7
    -3 -3 -7
    3 -3 7
    -3 3 -7
    3 -3 7
    -3 -3 -8
    -3 -3 -8
    -3 -3 -8
    -3 -3 -8
    -3 -3 -8
    -3 3 -8
    -3 -3 -9
    -3 3 -9
    -3 -3 -9
    -3 -3 -9
    -3 -3 -9
    -3 -3 -9
    -3 3 -10
    -3 -3 -10
    -3 -3 -10
    -3 -3 -10
    -3 3 -10
    -3 3 -11
    -3 -3 -11
    -3 3 -11
    3 -5 -8
    3 -5 -8
    -3 -5 8
    3 -5 -7
    3 -5 -7
    -3 -5 7
    3 5 -6
    3 -5 -6
    3 -5 -6
    -3 -5 6
    -3 -5 5
    3 5 -5
    3 -5 -5
    3 -5 -5
    3 -5 -4
    -3 -5 4
    3 -5 -4
    3 -5 -4
    3 5 -4
    3 -5 -3
    3 -5 -3
    3 -5 -3
    3 5 -3
    3 -5 -2
    3 -5 -2
    -3 -5 2
    3 -5 -2
    3 -5 -1
    3 -5 -1
    -3 -5 1
    3 -5 -1
    3 -5 0
    3 -5 0
    -3 -5 0
    3 -5 0
    -3 -5 0
    -3 -5 -1
    3 -5 1
    3 -5 1
    -3 -5 -1
    -3 -5 -2
    -3 -5 -2
    3 -5 2
    3 -5 2
    -3 -5 -2
    -3 -5 -3
    3 -5 3
    -3 -5 -3
    3 -5 3
    -3 -5 -4
    3 -5 4
    -3 5 -4
    3 -5 4
    -3 -5 -4
    3 -5 5
    -3 -5 -5
    3 -5 5
    -3 -5 -5
    -3 -5 -6
    -3 -5 -6
    -3 -5 -6
    3 -5 6
    3 -5 6
    -3 -5 -7
    3 -5 7
    -3 -5 -7
    3 -5 7
    3 -5 8
    -3 -5 -8
    -3 -5 -8
    4 0 -13
    4 0 -13
    4 0 -12
    4 0 -12
    4 0 -11
    4 0 -11
    4 0 -10
    4 0 -10
    4 0 -10
    4 0 -9
    -4 0 9
    4 0 -9
    4 0 -9
    4 0 -9
    4 0 -8
    -4 0 8
    4 0 -8
    4 0 -8
    -4 0 7
    4 0 -6
    -4 0 6
    -4 0 6
    4 0 -6
    4 0 -5
    4 0 -5
    4 0 -5
    -4 0 5
    -4 0 5
    -4 0 4
    4 0 -4
    4 0 -4
    4 0 -3
    4 0 -3
    4 0 -3
    -4 0 3
    4 0 -2
    -4 0 2
    4 0 -2
    4 0 -1
    4 0 -1
    -4 0 1
    4 0 -1
    -4 0 0
    -4 0 0
    4 0 0
    -4 0 -1
    -4 0 -1
    -4 0 -1
    -4 0 -1
    -4 0 -2
    4 0 2
    -4 0 -2
    -4 0 -2
    -4 0 -2
    -4 0 -3
    -4 0 -3
    4 0 3
    -4 0 -3
    -4 0 -4
    4 0 4
    -4 0 -4
    -4 0 -4
    -4 0 -5
    -4 0 -5
    -4 0 -5
    4 0 5
    -4 0 -6
    -4 0 -6
    -4 0 -6
    -4 0 -6
    -4 0 -7
    -4 0 -7
    -4 0 -8
    -4 0 -8
    -4 0 -8
    -4 0 -8
    -4 0 -8
    -4 0 -9
    -4 0 -9
    -4 0 -9
    -4 0 -10
    -4 0 -10
    -4 0 -11
    -4 0 -11
    -4 0 -12
    -4 0 -12
    -4 0 -12
    -4 0 -13
    -4 0 -13
    4 -2 -12
    4 -2 -12
    4 2 -12
    4 -2 -12
    4 -2 -11
    4 -2 -11
    4 2 -11
    4 2 -10
    4 -2 -10
    4 -2 -10
    4 -2 -10
    4 2 -10
    4 2 -9
    4 -2 -9
    4 2 -9
    4 -2 -9
    4 -2 -9
    4 -2 -9
    -4 -2 8
    -4 -2 8
    4 -2 -8
    4 -2 -8
    4 -2 -8
    4 -2 -8
    4 -2 -8
    4 -2 -8
    4 -2 -8
    4 2 -8
    4 2 -8
    4 2 -7
    4 -2 -7
    4 -2 -7
    4 -2 -7
    4 -2 -7
    -4 -2 7
    -4 -2 7
    4 2 -7
    4 -2 -7
    4 2 -7
    4 -2 -7
    4 -2 -6
    -4 -2 6
    4 -2 -6
    4 -2 -6
    4 2 -6
    4 -2 -6
    4 -2 -6
    -4 -2 5
    -4 -2 5
    4 -2 -5
    4 -2 -5
    -4 -2 4
    4 -2 -4
    4 -2 -4
    -4 -2 4
    4 2 -3
    4 -2 -3
    4 -2 -3
    -4 -2 3
    -4 -2 3
    4 -2 -2
    -4 -2 2
    -4 -2 2
    4 -2 -2
    4 -2 -2
    4 -2 -2
    -4 -2 1
    4 -2 -1
    4 -2 -1
    4 -2 -1
    -4 -2 1
    4 -2 -1
    4 -2 -1
    -4 -2 0
    4 -2 0
    4 -2 0
    4 -2 0
    -4 -2 0
    -4 -2 0
    4 -2 1
    -4 -2 -1
    -4 -2 -1
    4 -2 1
    -4 -2 -1
    -4 -2 -1
    4 -2 2
    -4 -2 -2
    -4 -2 -2
    -4 2 -2
    4 -2 2
    -4 -2 -2
    -4 -2 -2
    4 -2 3
    -4 -2 -3
    -4 -2 -3
    -4 -2 -3
    -4 2 -3
    4 -2 3
    -4 -2 -3
    -4 2 -4
    4 -2 4
    4 -2 4
    -4 -2 -4
    -4 -2 -4
    -4 -2 -4
    -4 -2 -5
    4 -2 5
    -4 2 -5
    -4 -2 -6
    -4 2 -6
    -4 -2 -6
    -4 2 -6
    4 -2 6
    -4 -2 -6
    -4 -2 -6
    -4 -2 -6
    -4 -2 -6
    -4 2 -7
    4 -2 7
    -4 2 -7
    -4 -2 -7
    -4 -2 -7
    -4 -2 -7
    -4 -2 -7
    -4 -2 -7
    -4 2 -7
    4 -2 8
    -4 -2 -8
    -4 -2 -8
    -4 2 -8
    -4 -2 -8
    -4 -2 -8
    -4 -2 -8
    -4 2 -8
    -4 2 -8
    -4 -2 -8
    -4 -2 -9
    -4 -2 -9
    -4 2 -9
    -4 -2 -9
    -4 -2 -9
    -4 2 -10
    -4 2 -10
    -4 -2 -10
    -4 -2 -10
    -4 -2 -10
    -4 2 -11
    -4 -2 -11
    -4 2 -11
    -4 -2 -11
    -4 -2 -12
    -4 2 -12
    -4 2 -12
    4 4 -10
    4 -4 -10
    4 -4 -9
    4 -4 -9
    -4 -4 9
    4 4 -9
    4 -4 -8
    4 -4 -8
    -4 -4 8
    4 -4 -8
    4 -4 -7
    4 -4 -7
    -4 -4 7
    4 -4 -7
    4 4 -6
    4 -4 -6
    -4 -4 6
    4 -4 -6
    4 -4 -6
    4 -4 -5
    4 -4 -5
    4 4 -5
    4 -4 -5
    4 -4 -5
    4 -4 -5
    -4 -4 5
    -4 -4 4
    4 -4 -4
    4 4 -4
    -4 -4 4
    4 -4 -4
    4 -4 -4
    4 -4 -4
    4 -4 -4
    4 -4 -4
    -4 -4 3
    -4 -4 3
    -4 -4 3
    4 -4 -3
    4 -4 -3
    4 4 -3
    4 -4 -3
    4 -4 -3
    4 -4 -3
    4 -4 -3
    4 4 -2
    4 -4 -2
    -4 -4 2
    4 -4 -2
    4 -4 -2
    4 -4 -2
    4 -4 -2
    -4 -4 2
    4 -4 -2
    4 -4 -1
    -4 -4 1
    4 -4 -1
    4 -4 -1
    -4 -4 1
    4 -4 -1
    4 -4 -1
    -4 -4 1
    4 4 -1
    4 -4 -1
    4 -4 -1
    -4 -4 0
    4 -4 0
    4 -4 0
    -4 -4 0
    4 -4 0
    4 -4 0
    -4 -4 0
    4 -4 0
    -4 -4 0
    4 -4 1
    -4 -4 -1
    4 -4 1
    -4 -4 -1
    4 -4 1
    -4 -4 -1
    4 -4 1
    -4 -4 -1
    4 -4 1
    4 -4 2
    -4 -4 -2
    4 -4 2
    -4 -4 -2
    -4 -4 -2
    4 -4 2
    -4 -4 -2
    4 -4 2
    4 -4 3
    -4 -4 -3
    -4 -4 -3
    -4 -4 -3
    4 -4 3
    -4 -4 -3
    -4 -4 -3
    4 -4 3
    4 -4 4
    -4 -4 -4
    -4 -4 -4
    -4 -4 -4
    4 -4 4
    -4 -4 -4
    4 -4 4
    -4 -4 -4
    -4 -4 -5
    -4 4 -5
    4 -4 5
    -4 -4 -5
    -4 -4 -5
    -4 4 -6
    4 -4 6
    -4 -4 -6
    -4 -4 -7
    4 -4 7
    -4 -4 -7
    -4 4 -7
    -4 -4 -8
    4 -4 8
    -4 -4 -8
    -4 4 -8
    -4 -4 -8
    -4 4 -9
    -4 -4 -9
    -4 -4 -9
    -4 -4 -10
    -4 4 -10
    -4 4 -10
    4 -6 -5
    4 -6 -5
    4 -6 -5
    -4 -6 5
    4 6 -5
    -4 -6 4
    4 6 -4
    4 -6 -4
    4 6 -3
    -4 -6 3
    4 -6 -3
    4 6 -2
    -4 -6 2
    4 -6 -2
    4 6 -1
    -4 -6 1
    4 -6 -1
    4 6 0
    4 -6 0
    -4 -6 0
    -4 -6 -1
    4 -6 1
    -4 -6 -1
    -4 6 -2
    4 -6 2
    -4 -6 -2
    -4 -6 -2
    -4 -6 -3
    -4 6 -3
    4 -6 3
    -4 -6 -3
    -4 -6 -3
    -4 -6 -4
    -4 -6 -4
    4 -6 4
    -4 6 -4
    -4 -6 -4
    -4 -6 -5
    -4 -6 -5
    4 -6 5
    5 1 -13
    5 -1 -13
    5 -1 -13
    5 -1 -12
    5 1 -12
    5 -1 -12
    5 -1 -11
    5 1 -11
    5 -1 -11
    5 -1 -11
    5 1 -10
    5 -1 -10
    5 -1 -10
    5 1 -10
    5 -1 -10
    5 1 -10
    5 1 -9
    5 -1 -9
    5 1 -9
    5 -1 -9
    5 -1 -9
    5 -1 -9
    5 1 -9
    -5 -1 9
    5 -1 -9
    5 -1 -8
    5 1 -8
    5 1 -8
    -5 1 8
    5 1 -8
    -5 -1 8
    5 -1 -8
    5 -1 -8
    5 1 -8
    5 -1 -8
    5 -1 -7
    5 -1 -7
    5 -1 -7
    5 -1 -7
    5 1 -7
    5 -1 -7
    5 -1 -7
    5 1 -7
    5 1 -7
    -5 -1 7
    5 -1 -7
    5 -1 -6
    -5 -1 6
    -5 -1 6
    5 1 -6
    5 1 -5
    -5 -1 5
    5 -1 -5
    5 -1 -5
    -5 -1 5
    5 -1 -5
    -5 -1 4
    5 -1 -4
    -5 -1 4
    5 -1 -4
    5 -1 -4
    5 -1 -3
    -5 -1 3
    5 -1 -3
    5 -1 -3
    -5 -1 3
    5 -1 -3
    5 1 -3
    5 1 -3
    5 -1 -2
    5 -1 -2
    5 -1 -2
    -5 -1 2
    5 1 -2
    5 1 -2
    -5 1 2
    -5 -1 2
    -5 1 1
    -5 -1 1
    5 -1 -1
    5 -1 -1
    5 1 -1
    -5 -1 1
    5 -1 -1
    5 1 -1
    5 1 0
    -5 -1 0
    -5 -1 0
    -5 -1 0
    -5 1 0
    5 -1 0
    -5 -1 0
    -5 -1 0
    5 -1 0
    5 1 0
    -5 -1 0
    5 1 1
    5 -1 1
    -5 1 -1
    -5 -1 -1
    -5 -1 -1
    -5 -1 -1
    -5 -1 -1
    -5 -1 -1
    -5 -1 -1
    5 -1 1
    -5 1 -2
    5 -1 2
    5 -1 2
    5 -1 2
    -5 -1 -2
    -5 -1 -2
    -5 -1 -2
    -5 1 -2
    5 1 2
    -5 -1 -3
    -5 -1 -3
    -5 1 -3
    5 -1 3
    5 -1 3
    -5 -1 -3
    -5 -1 -3
    -5 -1 -3
    -5 1 -4
    -5 -1 -4
    -5 -1 -4
    -5 -1 -4
    -5 -1 -4
    -5 -1 -5
    -5 1 -5
    -5 1 -5
    -5 -1 -5
    -5 -1 -5
    -5 -1 -6
    -5 -1 -6
    -5 -1 -6
    -5 1 -6
    -5 1 -6
    -5 -1 -7
    -5 -1 -7
    -5 -1 -7
    -5 1 -7
    -5 1 -7
    -5 -1 -7
    -5 1 -7
    -5 -1 -7
    -5 -1 -7
    -5 -1 -7
    -5 -1 -7
    -5 1 -7
    -5 -1 -7
    -5 1 -8
    -5 -1 -8
    -5 1 -8
    -5 -1 -8
    -5 -1 -8
    -5 -1 -8
    -5 1 -8
    -5 -1 -8
    -5 -1 -8
    -5 -1 -9
    -5 -1 -9
    -5 1 -9
    -5 1 -9
    -5 -1 -9
    -5 -1 -9
    -5 1 -9
    -5 -1 -9
    -5 1 -10
    -5 1 -10
    -5 -1 -10
    -5 -1 -10
    -5 -1 -10
    -5 1 -11
    -5 1 -11
    -5 -1 -11
    -5 -1 -11
    -5 1 -12
    -5 -1 -12
    -5 -1 -12
    -5 1 -12
    -5 -1 -13
    -5 1 -13
    -5 1 -13
    -5 -1 -13
    5 3 -12
    5 -3 -12
    5 3 -11
    5 -3 -11
    5 -3 -10
    5 3 -10
    5 -3 -10
    5 -3 -10
    5 -3 -10
    5 3 -10
    5 -3 -9
    5 -3 -9
    5 3 -9
    5 -3 -9
    5 -3 -9
    5 -3 -9
    5 -3 -8
    5 -3 -8
    -5 -3 8
    5 -3 -8
    5 -3 -8
    5 -3 -8
    5 3 -7
    5 -3 -7
    5 -3 -7
    5 -3 -7
    5 3 -7
    5 -3 -7
    5 -3 -7
    -5 -3 7
    -5 -3 7
    5 -3 -7
    -5 -3 6
    -5 -3 6
    5 3 -6
    5 3 -6
    5 -3 -6
    5 -3 -6
    5 -3 -6
    5 -3 -6
    5 -3 -5
    5 -3 -5
    5 -3 -5
    5 -3 -5
    -5 -3 5
    5 -3 -5
    -5 -3 5
    5 3 -5
    5 -3 -5
    5 -3 -5
    5 3 -5
    5 -3 -4
    -5 -3 4
    -5 -3 4
    5 -3 -4
    5 -3 -4
    5 -3 -4
    5 -3 -4
    5 3 -4
    5 -3 -4
    5 -3 -4
    5 -3 -3
    5 -3 -3
    -5 -3 3
    5 3 -3
    5 -3 -3
    -5 -3 2
    5 -3 -2
    5 -3 -2
    5 3 -2
    5 -3 -1
    5 -3 -1
    -5 -3 1
    -5 -3 1
    -5 -3 0
    -5 -3 0
    5 -3 0
    5 -3 0
    -5 -3 0
    5 -3 0
    5 -3 1
    5 -3 1
    5 -3 2
    5 -3 2
    -5 -3 -2
    -5 -3 -2
    5 -3 3
    -5 -3 -3
    -5 -3 -3
    5 -3 3
    -5 -3 -4
    -5 -3 -4
    5 -3 4
    5 -3 4
    -5 -3 -4
    -5 -3 -4
    -5 -3 -4
    -5 -3 -4
    -5 3 -4
    5 -3 4
    5 -3 5
    -5 -3 -5
    -5 -3 -5
    -5 -3 -5
    -5 -3 -5
    -5 3 -5
    -5 -3 -5
    5 -3 5
    5 -3 6
    -5 -3 -6
    -5 -3 -6
    5 -3 6
    -5 -3 -6
    -5 3 -6
    -5 -3 -7
    -5 -3 -7
    -5 -3 -7
    5 -3 7
    -5 3 -7
    -5 -3 -7
    -5 -3 -8
    -5 -3 -8
    -5 3 -8
    -5 -3 -8
    -5 -3 -8
    -5 -3 -8
    -5 -3 -9
    -5 -3 -9
    -5 -3 -9
    -5 3 -9
    -5 3 -9
    -5 -3 -9
    -5 -3 -9
    -5 3 -10
    -5 -3 -10
    -5 3 -10
    -5 -3 -10
    -5 -3 -10
    -5 3 -11
    -5 3 -11
    -5 -3 -11
    5 -5 -8
    5 -5 -8
    5 -5 -8
    5 -5 -8
    -5 -5 8
    -5 -5 7
    5 -5 -7
    5 -5 -7
    5 5 -7
    -5 -5 6
    5 -5 -6
    5 -5 -6
    5 5 -6
    5 5 -5
    5 -5 -5
    -5 -5 5
    5 -5 -4
    5 -5 -4
    5 -5 -4
    5 5 -4
    5 -5 -4
    -5 -5 4
    5 -5 -3
    5 -5 -3
    5 5 -3
    5 -5 -3
    5 -5 -3
    5 5 -2
    5 -5 -2
    5 -5 -2
    -5 -5 2
    5 -5 -2
    5 -5 -2
    5 -5 -1
    5 -5 -1
    -5 -5 1
    5 -5 -1
    5 -5 -1
    -5 -5 0
    5 -5 0
    5 -5 0
    5 -5 0
    -5 -5 0
    -5 -5 -1
    -5 -5 -1
    -5 -5 -1
    5 -5 1
    5 -5 1
    -5 -5 -2
    5 -5 2
    5 -5 2
    -5 -5 -2
    -5 -5 -2
    -5 -5 -3
    5 -5 3
    -5 -5 -3
    5 -5 3
    -5 -5 -3
    -5 -5 -4
    5 -5 4
    -5 -5 -4
    -5 5 -4
    -5 -5 -4
    5 -5 4
    -5 -5 -5
    5 -5 5
    5 -5 5
    -5 -5 -5
    -5 -5 -6
    5 -5 6
    -5 -5 -6
    5 -5 6
    -5 -5 -7
    5 -5 7
    -5 -5 -7
    -5 5 -8
    5 -5 8
    -5 -5 -8
    -5 -5 -8
    6 0 -13
    6 0 -13
    6 0 -12
    6 0 -12
    6 0 -11
    6 0 -11
    6 0 -10
    6 0 -10
    6 0 -10
    6 0 -9
    6 0 -9
    6 0 -9
    -6 0 9
    -6 0 8
    6 0 -8
    6 0 -8
    6 0 -8
    -6 0 7
    -6 0 7
    -6 0 6
    -6 0 6
    6 0 -6
    6 0 -6
    -6 0 5
    6 0 -5
    6 0 -5
    -6 0 4
    6 0 -4
    6 0 -4
    6 0 -4
    -6 0 3
    6 0 -3
    6 0 -3
    6 0 -3
    -6 0 2
    6 0 -2
    6 0 -2
    6 0 -2
    -6 0 1
    6 0 -1
    6 0 -1
    -6 0 0
    -6 0 0
    6 0 0
    -6 0 -1
    -6 0 -1
    -6 0 -1
    -6 0 -1
    6 0 1
    -6 0 -2
    -6 0 -2
    -6 0 -2
    -6 0 -2
    -6 0 -3
    -6 0 -3
    -6 0 -3
    -6 0 -3
    -6 0 -3
    6 0 3
    -6 0 -4
    -6 0 -4
    -6 0 -4
    -6 0 -5
    -6 0 -5
    -6 0 -5
    -6 0 -6
    -6 0 -6
    -6 0 -7
    -6 0 -7
    -6 0 -7
    -6 0 -7
    -6 0 -7
    -6 0 -7
    -6 0 -8
    -6 0 -8
    -6 0 -8
    -6 0 -8
    -6 0 -8
    -6 0 -8
    -6 0 -9
    -6 0 -9
    -6 0 -9
    -6 0 -9
    -6 0 -10
    -6 0 -10
    -6 0 -11
    -6 0 -12
    -6 0 -12
    -6 0 -12
    -6 0 -13
    6 -2 -12
    6 2 -12
    6 -2 -12
    6 2 -11
    6 -2 -11
    6 2 -11
    6 -2 -11
    6 -2 -10
    6 -2 -10
    6 2 -10
    6 -2 -10
    6 2 -10
    6 -2 -10
    6 -2 -10
    6 -2 -9
    6 2 -9
    6 -2 -9
    6 -2 -9
    6 -2 -9
    6 2 -9
    6 -2 -8
    6 -2 -8
    6 -2 -8
    6 -2 -8
    6 -2 -8
    6 2 -8
    6 -2 -8
    -6 -2 8
    -6 -2 8
    6 2 -8
    6 -2 -7
    6 -2 -7
    6 -2 -7
    6 -2 -7
    6 2 -7
    -6 -2 7
    6 -2 -7
    -6 -2 7
    6 -2 -7
    6 2 -7
    6 -2 -6
    6 -2 -6
    6 -2 -6
    6 2 -6
    -6 -2 6
    6 2 -6
    6 -2 -6
    -6 -2 6
    6 -2 -6
    6 -2 -6
    6 -2 -5
    -6 -2 5
    -6 -2 4
    6 -2 -4
    6 -2 -4
    -6 -2 4
    6 2 -3
    -6 -2 3
    6 -2 -3
    -6 -2 3
    6 -2 -3
    6 2 -2
    6 -2 -2
    6 -2 -2
    6 -2 -2
    -6 -2 2
    6 -2 -2
    -6 -2 1
    6 -2 -1
    -6 -2 1
    -6 -2 1
    6 -2 -1
    6 -2 -1
    -6 -2 0
    6 -2 0
    -6 -2 0
    -6 -2 0
    6 -2 0
    6 -2 0
    -6 -2 -1
    6 -2 1
    -6 -2 -1
    -6 -2 -1
    6 -2 1
    6 -2 1
    -6 -2 -1
    6 -2 2
    -6 -2 -2
    6 -2 2
    -6 2 -2
    -6 -2 -2
    6 -2 3
    -6 -2 -3
    -6 -2 -3
    -6 -2 -3
    -6 2 -3
    6 -2 3
    -6 2 -4
    6 -2 4
    6 -2 4
    -6 -2 -4
    -6 -2 -4
    -6 -2 -4
    -6 2 -5
    6 -2 5
    -6 -2 -5
    -6 -2 -5
    -6 -2 -6
    -6 2 -6
    -6 -2 -6
    -6 -2 -6
    -6 2 -6
    6 -2 6
    -6 -2 -6
    -6 -2 -6
    -6 -2 -7
    -6 -2 -7
    -6 -2 -7
    -6 -2 -7
    -6 2 -7
    -6 -2 -7
    -6 2 -7
    -6 -2 -7
    -6 2 -8
    -6 2 -8
    -6 -2 -8
    -6 -2 -8
    -6 -2 -8
    -6 -2 -8
    -6 2 -8
    -6 -2 -8
    -6 2 -8
    -6 -2 -9
    -6 -2 -9
    -6 -2 -9
    -6 -2 -9
    -6 2 -9
    -6 -2 -10
    -6 -2 -10
    -6 -2 -10
    -6 2 -10
    -6 2 -10
    -6 -2 -11
    -6 -2 -11
    -6 2 -11
    -6 2 -11
    -6 2 -12
    -6 -2 -12
    -6 2 -12
    -6 -2 -12
    6 -4 -10
    6 4 -10
    6 -4 -9
    6 -4 -9
    6 4 -9
    -6 -4 9
    6 -4 -9
    6 -4 -8
    6 -4 -8
    -6 -4 8
    6 -4 -8
    6 -4 -8
    6 -4 -7
    6 -4 -7
    6 4 -7
    6 -4 -7
    -6 -4 7
    6 -4 -7
    6 -4 -7
    6 -4 -6
    6 4 -6
    6 -4 -6
    6 -4 -5
    6 -4 -5
    6 4 -5
    6 -4 -5
    6 -4 -5
    6 -4 -5
    6 -4 -4
    6 -4 -4
    6 -4 -4
    6 4 -4
    6 -4 -4
    -6 -4 4
    6 -4 -4
    -6 -4 3
    6 4 -3
    -6 -4 3
    6 -4 -3
    6 -4 -3
    6 -4 -3
    6 -4 -3
    6 -4 -3
    -6 -4 3
    6 -4 -3
    6 4 -2
    -6 -4 2
    6 -4 -2
    6 -4 -2
    6 -4 -2
    6 -4 -2
    6 -4 -2
    -6 -4 2
    -6 -4 2
    6 -4 -2
    -6 -4 1
    6 -4 -1
    6 -4 -1
    6 -4 -1
    6 4 -1
    6 -4 -1
    6 -4 -1
    6 -4 -1
    6 -4 -1
    6 -4 0
    -6 -4 0
    6 -4 0
    6 -4 0
    -6 -4 0
    6 -4 0
    6 4 0
    -6 -4 0
    6 -4 0
    6 -4 1
    6 -4 1
    6 -4 1
    -6 -4 -1
    -6 -4 -1
    6 -4 1
    6 -4 1
    -6 -4 -1
    6 4 1
    -6 -4 -1
    6 -4 2
    6 -4 2
    -6 -4 -2
    -6 -4 -2
    6 -4 2
    -6 -4 -2
    6 -4 2
    6 -4 2
    -6 -4 -2
    -6 -4 -2
    6 -4 3
    6 -4 3
    -6 -4 -3
    -6 -4 -3
    6 -4 3
    6 -4 3
    -6 -4 -3
    -6 -4 -3
    -6 -4 -3
    6 -4 4
    -6 -4 -4
    -6 4 -4
    -6 -4 -4
    -6 -4 -4
    -6 -4 -4
    6 -4 4
    -6 -4 -4
    6 -4 4
    -6 -4 -5
    -6 -4 -5
    -6 4 -5
    6 -4 5
    -6 -4 -6
    6 -4 6
    -6 -4 -6
    -6 4 -6
    -6 -4 -7
    6 -4 7
    -6 4 -7
    -6 -4 -7
    -6 4 -8
    -6 -4 -8
    -6 -4 -8
    -6 -4 -8
    -6 4 -9
    -6 -4 -9
    -6 -4 -9
    -6 -4 -10
    -6 4 -10
    6 -4 10
    -6 4 -10
    6 -6 -5
    6 -6 -5
    6 -6 -5
    6 6 -5
    -6 -6 5
    6 6 -4
    6 -6 -4
    -6 -6 4
    6 -6 -4
    6 -6 -3
    -6 -6 3
    6 6 -3
    -6 -6 2
    6 -6 -2
    6 6 -2
    6 -6 -1
    -6 -6 1
    6 6 -1
    6 -6 0
    -6 -6 0
    -6 -6 0
    6 -6 1
    6 -6 1
    -6 -6 -1
    -6 -6 -1
    -6 -6 -2
    6 -6 2
    6 -6 2
    -6 -6 -2
    -6 -6 -2
    -6 6 -2
    -6 -6 -3
    6 -6 3
    -6 -6 -3
    -6 6 -3
    6 -6 4
    -6 -6 -4
    -6 -6 -4
    -6 -6 -4
    -6 -6 -5
    -6 -6 -5
    6 -6 5
    7 1 -13
    7 -1 -13
    7 -1 -12
    7 -1 -12
    7 1 -12
    7 -1 -12
    7 1 -12
    7 -1 -11
    7 1 -11
    7 -1 -11
    7 -1 -11
    7 1 -11
    7 1 -10
    7 1 -10
    7 -1 -10
    7 1 -10
    7 -1 -10
    7 -1 -10
    7 -1 -9
    7 -1 -9
    -7 1 9
    7 1 -9
    -7 -1 9
    7 1 -9
    7 1 -9
    7 -1 -9
    7 -1 -9
    7 -1 -9
    7 1 -8
    7 -1 -8
    7 -1 -8
    -7 1 8
    7 1 -8
    -7 -1 8
    7 -1 -8
    7 1 -8
    7 -1 -8
    7 -1 -8
    7 1 -8
    7 1 -7
    7 -1 -7
    7 1 -7
    7 -1 -7
    7 1 -7
    7 -1 -7
    7 -1 -7
    -7 -1 7
    7 -1 -7
    7 -1 -7
    -7 -1 6
    7 -1 -6
    -7 -1 6
    7 -1 -5
    7 1 -5
    -7 -1 5
    7 -1 -5
    7 -1 -5
    -7 -1 5
    7 -1 -4
    -7 -1 4
    -7 -1 4
    7 -1 -4
    7 -1 -4
    7 1 -4
    7 -1 -4
    7 -1 -3
    -7 -1 3
    7 -1 -3
    -7 -1 3
    7 1 -3
    7 -1 -3
    7 1 -3
    7 -1 -2
    7 1 -2
    -7 -1 2
    -7 1 2
    7 -1 -2
    -7 -1 2
    -7 -1 2
    7 1 -2
    7 -1 -2
    -7 -1 1
    -7 1 1
    7 1 -1
    7 -1 -1
    7 1 -1
    7 -1 -1
    7 -1 -1
    7 -1 0
    -7 -1 0
    -7 1 0
    -7 -1 0
    -7 -1 0
    7 1 0
    -7 -1 0
    7 -1 0
    -7 -1 0
    -7 -1 -1
    -7 -1 -1
    -7 -1 -1
    7 -1 1
    7 -1 1
    -7 1 -1
    -7 -1 -1
    7 1 1
    -7 -1 -2
    -7 1 -2
    -7 -1 -2
    7 -1 2
    7 -1 2
    -7 1 -2
    -7 -1 -2
    -7 -1 -2
    -7 -1 -3
    -7 -1 -3
    -7 -1 -3
    7 -1 3
    7 -1 3
    -7 -1 -3
    7 -1 4
    -7 1 -4
    -7 -1 -4
    -7 -1 -4
    -7 -1 -4
    -7 -1 -4
    -7 -1 -5
    -7 1 -5
    -7 1 -5
    -7 -1 -5
    -7 -1 -5
    -7 -1 -6
    -7 -1 -6
    -7 -1 -6
    -7 1 -6
    -7 1 -6
    -7 1 -7
    -7 -1 -7
    -7 -1 -7
    -7 1 -7
    -7 -1 -7
    -7 -1 -7
    -7 -1 -7
    -7 -1 -7
    -7 1 -7
    -7 -1 -7
    -7 -1 -8
    -7 1 -8
    -7 -1 -8
    -7 -1 -8
    -7 1 -8
    -7 1 -8
    -7 -1 -8
    -7 1 -8
    -7 -1 -8
    -7 1 -9
    -7 -1 -9
    -7 -1 -9
    -7 -1 -9
    -7 -1 -9
    -7 -1 -9
    -7 1 -9
    -7 1 -9
    -7 -1 -9
    -7 1 -10
    -7 -1 -10
    -7 -1 -10
    -7 -1 -10
    -7 1 -10
    -7 1 -11
    -7 -1 -11
    -7 -1 -11
    -7 1 -11
    -7 -1 -11
    -7 -1 -12
    -7 1 -12
    -7 -1 -12
    -7 1 -12
    -7 1 -13
    -7 -1 -13
    7 3 -12
    7 -3 -11
    7 3 -11
    7 -3 -11
    7 -3 -10
    7 -3 -10
    7 3 -10
    7 3 -10
    7 -3 -10
    7 -3 -10
    7 -3 -9
    7 3 -9
    7 3 -9
    7 -3 -9
    7 -3 -9
    7 -3 -9
    7 -3 -9
    -7 -3 9
    -7 -3 8
    7 -3 -8
    7 -3 -8
    7 -3 -8
    7 -3 -8
    7 -3 -8
    7 -3 -7
    7 -3 -7
    7 -3 -7
    -7 -3 7
    -7 -3 7
    7 3 -7
    7 -3 -7
    7 -3 -7
    -7 -3 6
    -7 -3 6
    7 3 -6
    7 3 -6
    7 -3 -6
    7 -3 -6
    7 -3 -6
    7 -3 -6
    7 -3 -5
    7 -3 -5
    7 3 -5
    7 -3 -5
    -7 -3 5
    7 -3 -5
    -7 -3 5
    7 -3 -5
    7 -3 -5
    7 -3 -5
    7 -3 -4
    7 -3 -4
    -7 -3 4
    -7 -3 4
    7 3 -4
    7 -3 -4
    7 3 -4
    7 -3 -4
    7 -3 -4
    7 -3 -4
    7 -3 -3
    7 3 -3
    7 -3 -3
    7 -3 -2
    7 -3 -2
    7 3 -2
    7 -3 -2
    -7 -3 2
    7 -3 -1
    7 -3 -1
    7 3 -1
    -7 -3 1
    7 -3 -1
    -7 -3 1
    7 -3 0
    7 -3 0
    7 3 0
    -7 -3 0
    7 -3 0
    -7 -3 0
    7 -3 1
    7 3 1
    7 -3 1
    -7 -3 -1
    7 -3 2
    7 -3 2
    -7 -3 -2
    -7 -3 -2
    7 -3 3
    7 -3 3
    -7 -3 -3
    -7 -3 -3
    7 -3 4
    7 -3 4
    -7 -3 -4
    -7 -3 -4
    -7 -3 -4
    7 -3 4
    -7 -3 -4
    -7 3 -4
    7 -3 5
    7 -3 5
    -7 -3 -5
    -7 3 -5
    -7 -3 -5
    -7 -3 -5
    -7 -3 -5
    7 -3 5
    -7 -3 -5
    -7 -3 -6
    -7 -3 -6
    -7 3 -6
    7 -3 6
    -7 -3 -6
    -7 -3 -6
    -7 -3 -7
    -7 3 -7
    -7 -3 -7
    -7 -3 -7
    -7 -3 -7
    -7 -3 -8
    -7 3 -8
    -7 -3 -8
    -7 -3 -8
    -7 -3 -8
    -7 -3 -8
    -7 -3 -9
    -7 -3 -9
    -7 -3 -9
    -7 3 -9
    -7 3 -9
    -7 -3 -9
    -7 3 -10
    -7 -3 -10
    -7 -3 -10
    -7 -3 -10
    -7 3 -10
    -7 3 -11
    -7 -3 -11
    -7 -5 8
    7 -5 -8
    7 -5 -8
    7 -5 -8
    -7 -5 7
    7 -5 -7
    7 -5 -7
    7 5 -7
    -7 -5 6
    7 -5 -6
    7 -5 -6
    7 5 -6
    7 5 -5
    -7 -5 5
    7 -5 -5
    7 5 -4
    7 -5 -4
    7 -5 -4
    7 -5 -4
    7 -5 -4
    7 5 -3
    7 -5 -3
    7 -5 -3
    7 -5 -3
    7 -5 -3
    7 5 -2
    -7 -5 2
    7 -5 -2
    7 -5 -2
    7 -5 -2
    7 -5 -2
    7 -5 -1
    7 -5 -1
    7 -5 -1
    -7 -5 1
    -7 -5 1
    7 -5 0
    7 -5 0
    -7 -5 0
    7 -5 0
    -7 -5 0
    -7 -5 -1
    7 -5 1
    -7 -5 -1
    7 -5 1
    -7 -5 -1
    -7 -5 -2
    7 -5 2
    7 -5 2
    -7 -5 -2
    -7 -5 -2
    -7 -5 -3
    -7 -5 -3
    7 -5 3
    -7 -5 -3
    -7 -5 -4
    -7 -5 -4
    7 -5 4
    -7 -5 -4
    -7 -5 -5
    -7 -5 -5
    7 -5 5
    -7 -5 -6
    -7 -5 -6
    -7 -5 -6
    -7 5 -6
    7 -5 6
    -7 -5 -7
    7 -5 7
    -7 -5 -7
    -7 5 -7
    -7 -5 -7
    7 -5 8
    -7 -5 -8
    -7 -5 -8
    8 0 -13
    8 0 -13
    8 0 -12
    8 0 -12
    8 0 -11
    8 0 -11
    8 0 -11
    8 0 -10
    8 0 -10
    8 0 -10
    8 0 -9
    8 0 -9
    -8 0 9
    8 0 -9
    8 0 -8
    -8 0 8
    8 0 -8
    8 0 -7
    -8 0 7
    -8 0 6
    8 0 -6
    -8 0 6
    8 0 -5
    -8 0 5
    8 0 -5
    8 0 -4
    8 0 -4
    -8 0 4
    8 0 -4
    8 0 -3
    8 0 -3
    8 0 -2
    8 0 -2
    -8 0 2
    8 0 -1
    8 0 -1
    8 0 -1
    -8 0 1
    8 0 0
    8 0 0
    -8 0 0
    -8 0 0
    -8 0 -1
    -8 0 -1
    -8 0 -1
    -8 0 -1
    -8 0 -2
    -8 0 -2
    -8 0 -2
    -8 0 -2
    -8 0 -3
    -8 0 -3
    -8 0 -3
    -8 0 -4
    -8 0 -4
    -8 0 -5
    -8 0 -5
    -8 0 -5
    -8 0 -6
    -8 0 -6
    -8 0 -7
    -8 0 -7
    -8 0 -7
    -8 0 -7
    -8 0 -7
    -8 0 -7
    -8 0 -8
    -8 0 -8
    -8 0 -8
    -8 0 -8
    -8 0 -9
    -8 0 -9
    -8 0 -9
    -8 0 -9
    -8 0 -10
    -8 0 -11
    -8 0 -12
    -8 0 -12
    -8 0 -13
    8 -2 -12
    8 2 -12
    8 -2 -12
    8 -2 -11
    8 -2 -11
    8 -2 -11
    8 2 -11
    8 2 -11
    8 2 -10
    8 -2 -10
    8 -2 -10
    8 -2 -10
    8 2 -10
    8 -2 -10
    8 -2 -10
    8 -2 -9
    8 2 -9
    8 -2 -9
    8 -2 -9
    8 -2 -9
    8 2 -9
    8 -2 -8
    8 -2 -8
    8 -2 -8
    8 2 -8
    -8 -2 8
    -8 -2 8
    -8 -2 8
    8 2 -8
    8 -2 -8
    8 -2 -8
    -8 -2 7
    8 -2 -7
    8 -2 -7
    8 -2 -7
    8 -2 -7
    8 -2 -7
    8 -2 -7
    8 -2 -7
    8 2 -7
    -8 -2 7
    8 2 -7
    8 -2 -6
    -8 -2 6
    8 -2 -6
    8 2 -6
    -8 -2 6
    8 2 -6
    8 -2 -6
    8 -2 -6
    8 -2 -6
    8 -2 -6
    8 -2 -6
    8 -2 -5
    -8 -2 5
    8 2 -4
    8 -2 -4
    -8 -2 4
    8 -2 -3
    8 2 -3
    8 -2 -3
    -8 -2 3
    -8 -2 3
    -8 -2 2
    8 -2 -2
    8 2 -2
    8 -2 -2
    8 -2 -2
    -8 -2 2
    -8 -2 1
    8 -2 -1
    -8 -2 1
    8 -2 -1
    -8 -2 1
    8 2 -1
    8 -2 -1
    -8 -2 0
    8 -2 0
    -8 -2 0
    -8 -2 0
    8 2 0
    8 -2 0
    8 -2 1
    -8 -2 -1
    -8 -2 -1
    -8 -2 -1
    -8 -2 -1
    8 -2 1
    -8 2 -1
    8 -2 1
    8 2 1
    8 -2 2
    -8 -2 -2
    8 -2 2
    -8 -2 -2
    -8 2 -3
    8 -2 3
    -8 -2 -3
    -8 -2 -3
    -8 -2 -3
    8 -2 3
    -8 2 -4
    8 -2 4
    -8 -2 -4
    -8 -2 -4
    8 -2 4
    -8 2 -5
    -8 -2 -5
    8 -2 5
    -8 -2 -5
    -8 2 -6
    -8 2 -6
    -8 -2 -6
    -8 -2 -6
    -8 -2 -6
    -8 2 -6
    -8 -2 -6
    -8 -2 -7
    -8 2 -7
    -8 -2 -7
    -8 -2 -7
    -8 -2 -7
    -8 -2 -7
    -8 2 -7
    -8 2 -8
    -8 -2 -8
    -8 -2 -8
    -8 -2 -8
    -8 2 -8
    -8 -2 -9
    -8 -2 -9
    -8 -2 -9
    -8 -2 -9
    -8 2 -9
    -8 -2 -10
    -8 -2 -10
    -8 -2 -10
    -8 2 -10
    -8 -2 -11
    -8 2 -11
    -8 -2 -12
    -8 2 -12
    8 4 -10
    8 -4 -10
    -8 -4 10
    8 -4 -9
    -8 -4 9
    8 -4 -9
    8 4 -9
    8 -4 -8
    8 -4 -8
    -8 -4 8
    8 -4 -8
    8 -4 -8
    8 -4 -7
    8 -4 -7
    8 4 -7
    8 -4 -7
    8 -4 -7
    8 -4 -6
    8 -4 -6
    8 4 -6
    8 -4 -6
    8 -4 -5
    8 -4 -5
    8 4 -5
    8 -4 -5
    8 -4 -5
    8 -4 -5
    8 -4 -5
    8 -4 -4
    8 -4 -4
    8 -4 -4
    8 -4 -4
    8 -4 -4
    -8 -4 4
    8 4 -4
    -8 -4 3
    8 4 -3
    8 -4 -3
    8 -4 -3
    8 -4 -3
    8 -4 -3
    8 4 -3
    8 -4 -3
    8 4 -2
    -8 -4 2
    8 -4 -2
    8 -4 -2
    8 -4 -2
    8 -4 -2
    -8 -4 2
    8 -4 -2
    8 -4 -2
    -8 -4 1
    8 -4 -1
    8 -4 -1
    -8 -4 1
    8 -4 -1
    8 -4 -1
    8 -4 -1
    8 4 -1
    8 -4 -1
    8 -4 0
    -8 -4 0
    8 -4 0
    8 -4 0
    -8 -4 0
    8 -4 0
    8 4 0
    -8 -4 0
    8 -4 0
    8 -4 1
    8 -4 1
    -8 -4 -1
    8 -4 1
    -8 -4 -1
    -8 -4 -1
    -8 -4 -1
    8 4 1
    8 -4 1
    8 -4 2
    -8 -4 -2
    -8 -4 -2
    8 -4 2
    8 -4 2
    -8 -4 -2
    -8 -4 -2
    8 -4 2
    8 -4 3
    -8 -4 -3
    -8 -4 -3
    -8 -4 -3
    -8 -4 -3
    8 -4 3
    8 -4 3
    8 -4 3
    -8 4 -3
    -8 -4 -4
    -8 -4 -4
    -8 -4 -4
    -8 -4 -4
    -8 4 -4
    8 -4 4
    8 -4 4
    -8 -4 -4
    8 -4 4
    -8 -4 -5
    -8 -4 -5
    8 -4 5
    -8 4 -5
    -8 -4 -5
    8 -4 5
    -8 -4 -6
    8 -4 6
    -8 -4 -6
    -8 4 -6
    -8 -4 -6
    8 -4 7
    -8 4 -7
    -8 -4 -7
    -8 -4 -7
    -8 4 -8
    -8 -4 -8
    -8 -4 -8
    -8 -4 -8
    8 -4 9
    -8 -4 -9
    -8 -4 -9
    -8 -4 -10
    -8 4 -10
    8 -6 -5
    8 -6 -5
    8 -6 -5
    -8 -6 5
    8 6 -5
    8 6 -4
    -8 -6 4
    8 -6 -4
    8 -6 -4
    -8 -6 3
    8 -6 -3
    8 6 -3
    -8 -6 2
    8 -6 -2
    8 -6 -2
    8 6 -2
    -8 -6 1
    8 -6 -1
    8 -6 -1
    8 6 -1
    8 -6 0
    -8 -6 0
    8 -6 0
    -8 -6 0
    -8 -6 -1
    8 -6 1
    8 -6 1
    -8 -6 -1
    -8 -6 -2
    -8 -6 -2
    8 -6 2
    8 -6 2
    -8 -6 -2
    -8 6 -2
    -8 -6 -3
    8 -6 3
    8 -6 3
    -8 -6 -3
    -8 6 -3
    -8 -6 -4
    -8 -6 -4
    8 -6 4
    -8 -6 -5
    9 1 -13
    9 1 -13
    9 -1 -13
    9 -1 -12
    9 -1 -12
    9 1 -12
    9 -1 -12
    9 1 -11
    9 -1 -11
    9 -1 -11
    9 -1 -11
    9 1 -11
    9 1 -10
    9 -1 -10
    9 1 -10
    9 -1 -10
    9 1 -10
    9 -1 -10
    9 -1 -10
    -9 1 9
    9 -1 -9
    9 -1 -9
    9 1 -9
    9 1 -9
    9 -1 -9
    9 1 -9
    -9 1 8
    9 1 -8
    9 1 -8
    9 1 -8
    9 -1 -8
    9 -1 -8
    9 -1 -8
    9 -1 -8
    -9 -1 8
    -9 -1 7
    9 -1 -7
    9 1 -7
    -9 -1 7
    9 -1 -7
    9 -1 -7
    9 -1 -7
    9 -1 -7
    9 1 -7
    9 1 -7
    9 -1 -6
    9 1 -6
    -9 -1 6
    -9 -1 6
    9 -1 -6
    9 -1 -5
    9 1 -5
    9 1 -5
    9 -1 -5
    9 -1 -5
    -9 -1 5
    -9 -1 5
    9 -1 -4
    -9 -1 4
    -9 -1 4
    9 1 -4
    9 -1 -4
    9 -1 -4
    9 -1 -4
    -9 -1 3
    -9 1 3
    -9 -1 3
    -9 -1 3
    9 -1 -3
    9 1 -3
    9 -1 -3
    9 1 -3
    9 -1 -3
    -9 1 2
    -9 -1 2
    -9 -1 2
    9 -1 -2
    9 1 -2
    9 -1 -2
    9 -1 -2
    9 1 -2
    9 -1 -1
    9 -1 -1
    9 1 -1
    -9 -1 1
    -9 -1 1
    -9 -1 0
    -9 -1 0
    -9 -1 0
    9 -1 0
    -9 -1 0
    9 -1 0
    9 1 0
    -9 1 -1
    9 -1 1
    -9 -1 -1
    9 1 1
    9 -1 1
    -9 -1 -1
    -9 -1 -1
    9 -1 2
    -9 -1 -2
    -9 1 -2
    -9 -1 -2
    -9 1 -2
    9 -1 3
    -9 1 -3
    9 -1 3
    -9 1 -3
    -9 -1 -3
    -9 -1 -3
    -9 -1 -3
    -9 -1 -3
    -9 -1 -3
    -9 -1 -4
    -9 -1 -4
    -9 -1 -4
    -9 -1 -4
    -9 1 -4
    -9 -1 -5
    -9 -1 -5
    -9 -1 -5
    -9 1 -5
    -9 1 -5
    -9 -1 -6
    -9 -1 -6
    -9 1 -6
    -9 1 -7
    -9 -1 -7
    -9 1 -7
    -9 -1 -7
    -9 -1 -7
    -9 -1 -7
    -9 -1 -7
    -9 -1 -7
    -9 -1 -7
    -9 -1 -8
    -9 -1 -8
    -9 1 -8
    -9 -1 -8
    -9 -1 -8
    -9 -1 -8
    -9 1 -8
    -9 -1 -9
    -9 1 -9
    -9 -1 -9
    -9 -1 -9
    -9 1 -9
    -9 -1 -9
    -9 1 -10
    -9 -1 -10
    -9 -1 -10
    -9 -1 -11
    -9 -1 -11
    -9 1 -11
    -9 1 -12
    -9 1 -12
    -9 -1 -12
    9 3 -11
    9 -3 -11
    9 -3 -11
    9 -3 -10
    9 -3 -10
    9 -3 -10
    9 3 -10
    9 3 -10
    9 3 -9
    9 -3 -9
    9 -3 -9
    9 -3 -9
    9 3 -9
    -9 -3 9
    -9 -3 8
    9 3 -8
    9 -3 -8
    9 -3 -8
    9 -3 -8
    9 -3 -8
    -9 -3 7
    9 -3 -7
    9 -3 -7
    9 -3 -7
    9 -3 -7
    9 3 -7
    9 -3 -7
    9 -3 -6
    9 -3 -6
    9 -3 -6
    9 3 -6
    -9 -3 6
    -9 -3 6
    9 -3 -6
    9 -3 -6
    9 -3 -6
    9 -3 -5
    9 -3 -5
    -9 -3 5
    9 -3 -5
    9 -3 -5
    9 -3 -5
    9 3 -5
    9 -3 -5
    9 -3 -5
    9 -3 -5
    -9 -3 5
    9 -3 -4
    9 3 -4
    9 -3 -4
    -9 -3 4
    9 -3 -4
    9 -3 -4
    9 3 -4
    -9 -3 4
    9 -3 -3
    9 3 -3
    9 3 -3
    9 -3 -3
    -9 -3 3
    9 -3 -3
    9 3 -2
    9 -3 -2
    9 -3 -2
    -9 -3 2
    9 3 -1
    9 -3 -1
    -9 -3 1
    9 -3 -1
    9 -3 -1
    9 -3 -1
    -9 -3 1
    9 -3 0
    -9 -3 0
    -9 -3 0
    9 -3 0
    9 -3 0
    9 -3 0
    9 3 0
    9 -3 1
    -9 -3 -1
    -9 -3 -1
    -9 -3 -1
    9 3 1
    9 -3 1
    9 -3 2
    -9 -3 -2
    -9 -3 -2
    9 -3 2
    9 -3 3
    9 -3 3
    -9 3 -3
    -9 -3 -3
    9 -3 3
    -9 -3 -3
    -9 -3 -3
    -9 3 -4
    9 -3 4
    9 -3 4
    -9 -3 -4
    -9 -3 -4
    -9 -3 -4
    -9 -3 -5
    -9 3 -5
    9 -3 5
    9 -3 5
    -9 -3 -5
    9 -3 5
    -9 -3 -5
    -9 -3 -6
    9 -3 6
    -9 3 -6
    -9 -3 -6
    -9 3 -6
    -9 -3 -7
    -9 3 -7
    -9 -3 -7
    -9 -3 -8
    -9 -3 -8
    -9 -3 -8
    -9 3 -8
    -9 3 -9
    -9 -3 -9
    -9 -3 -9
    9 -3 10
    -9 -3 -10
    -9 -3 -10
    -9 3 -10
    9 -3 11
    -9 3 -11
    9 5 -8
    9 -5 -8
    9 -5 -8
    -9 -5 8
    -9 -5 7
    9 -5 -7
    9 -5 -7
    9 5 -7
    -9 -5 6
    9 -5 -6
    9 5 -6
    9 -5 -6
    9 5 -5
    9 -5 -5
    -9 -5 5
    9 -5 -4
    9 5 -4
    9 -5 -4
    9 -5 -4
    9 -5 -3
    -9 -5 3
    9 -5 -3
    9 5 -3
    9 -5 -3
    9 -5 -3
    9 -5 -2
    -9 -5 2
    9 -5 -2
    9 5 -2
    9 -5 -2
    9 -5 -2
    9 5 -1
    9 -5 -1
    -9 -5 1
    9 -5 -1
    9 -5 -1
    -9 -5 1
    9 -5 0
    9 -5 0
    -9 -5 0
    9 -5 0
    -9 -5 0
    9 -5 1
    9 -5 1
    -9 -5 -1
    -9 -5 -1
    -9 -5 -1
    -9 -5 -2
    9 -5 2
    9 -5 2
    -9 -5 -2
    -9 -5 -2
    -9 -5 -3
    -9 -5 -3
    9 -5 3
    9 -5 3
    -9 -5 -3
    -9 -5 -4
    -9 -5 -4
    9 -5 4
    -9 -5 -4
    -9 -5 -5
    -9 -5 -5
    -9 -5 -5
    -9 5 -5
    9 -5 5
    -9 -5 -5
    -9 -5 -6
    9 -5 6
    -9 -5 -6
    -9 5 -6
    -9 -5 -7
    -9 5 -7
    9 -5 7
    9 -5 8
    -9 -5 -8
    10 0 -13
    10 0 -12
    10 0 -12
    10 0 -12
    10 0 -11
    10 0 -11
    10 0 -11
    10 0 -10
    10 0 -10
    10 0 -10
    -10 0 9
    10 0 -9
    10 0 -9
    10 0 -9
    10 0 -8
    10 0 -8
    -10 0 8
    -10 0 7
    10 0 -7
    10 0 -7
    10 0 -6
    -10 0 6
    10 0 -5
    10 0 -5
    10 0 -4
    10 0 -4
    10 0 -3
    -10 0 2
    -10 0 1
    -10 0 1
    10 0 -1
    10 0 -1
    10 0 0
    -10 0 0
    -10 0 0
    -10 0 -1
    -10 0 -1
    -10 0 -2
    -10 0 -2
    -10 0 -2
    -10 0 -3
    -10 0 -3
    -10 0 -4
    -10 0 -4
    -10 0 -4
    -10 0 -5
    -10 0 -5
    -10 0 -6
    -10 0 -6
    -10 0 -7
    -10 0 -7
    -10 0 -7
    -10 0 -7
    -10 0 -7
    -10 0 -7
    -10 0 -7
    -10 0 -8
    -10 0 -8
    -10 0 -8
    -10 0 -8
    -10 0 -8
    -10 0 -8
    -10 0 -9
    -10 0 -9
    -10 0 -9
    -10 0 -10
    -10 0 -11
    -10 0 -12
    -10 0 -12
    -10 0 -13
    10 2 -12
    10 -2 -12
    10 -2 -12
    10 -2 -12
    10 2 -11
    10 -2 -11
    10 2 -11
    10 -2 -11
    10 -2 -10
    10 -2 -10
    10 -2 -10
    10 -2 -10
    10 2 -10
    10 2 -10
    10 -2 -9
    10 -2 -9
    10 -2 -9
    10 -2 -9
    10 2 -9
    10 2 -9
    10 2 -8
    -10 -2 8
    10 -2 -8
    10 -2 -8
    10 -2 -8
    10 -2 -8
    10 -2 -8
    10 2 -8
    10 2 -7
    -10 -2 7
    -10 -2 7
    10 -2 -7
    10 -2 -7
    10 -2 -7
    10 2 -7
    10 2 -6
    10 -2 -6
    10 2 -6
    10 2 -6
    10 -2 -6
    -10 -2 6
    10 -2 -6
    -10 -2 6
    10 -2 -6
    10 -2 -5
    -10 -2 5
    10 -2 -4
    -10 -2 4
    -10 -2 4
    10 -2 -4
    10 2 -4
    -10 -2 3
    10 -2 -3
    10 -2 -3
    10 2 -3
    10 -2 -2
    -10 -2 2
    10 -2 -2
    10 -2 -2
    10 2 -2
    10 -2 -1
    -10 -2 1
    -10 -2 1
    10 2 -1
    10 -2 -1
    -10 -2 1
    10 -2 0
    -10 -2 0
    -10 -2 0
    -10 -2 0
    10 2 0
    -10 -2 0
    10 -2 0
    10 -2 1
    -10 2 -1
    -10 -2 -1
    -10 -2 -1
    -10 -2 -1
    10 -2 1
    -10 -2 -1
    10 2 1
    -10 -2 -2
    10 -2 2
    10 -2 2
    10 -2 2
    -10 -2 -2
    10 -2 3
    -10 2 -3
    10 -2 3
    -10 -2 -3
    -10 -2 -3
    -10 -2 -4
    -10 -2 -4
    -10 2 -4
    10 -2 4
    10 -2 4
    -10 -2 -5
    -10 2 -5
    -10 -2 -5
    -10 -2 -5
    -10 -2 -6
    -10 -2 -6
    -10 -2 -6
    -10 2 -6
    -10 -2 -6
    -10 2 -6
    -10 -2 -6
    -10 2 -7
    -10 -2 -7
    -10 -2 -7
    -10 2 -7
    -10 -2 -7
    -10 -2 -7
    -10 2 -7
    -10 -2 -7
    -10 -2 -8
    -10 -2 -8
    -10 2 -8
    -10 -2 -8
    -10 -2 -8
    -10 -2 -8
    -10 2 -9
    -10 -2 -9
    -10 2 -9
    -10 -2 -9
    -10 -2 -9
    -10 -2 -9
    -10 -2 -10
    -10 2 -10
    -10 2 -11
    -10 -2 -11
    -10 2 -12
    -10 -2 -12
    10 -4 -10
    10 4 -10
    -10 -4 10
    10 -4 -9
    10 -4 -9
    10 4 -9
    -10 -4 9
    10 -4 -8
    10 -4 -8
    10 -4 -8
    10 4 -8
    10 -4 -8
    10 -4 -7
    10 -4 -7
    10 -4 -7
    10 -4 -7
    10 4 -7
    10 4 -6
    10 -4 -6
    -10 -4 6
    10 -4 -6
    10 -4 -6
    10 -4 -5
    10 -4 -5
    10 -4 -5
    10 -4 -5
    10 -4 -5
    10 4 -5
    -10 -4 5
    10 4 -4
    10 -4 -4
    10 -4 -4
    -10 -4 4
    10 -4 -4
    10 -4 -4
    10 -4 -4
    10 -4 -4
    10 -4 -3
    10 -4 -3
    10 4 -3
    10 -4 -3
    10 4 -3
    -10 -4 3
    -10 -4 2
    10 -4 -2
    10 -4 -2
    10 4 -2
    10 -4 -2
    10 4 -2
    10 -4 -2
    10 -4 -1
    10 -4 -1
    10 4 -1
    -10 -4 1
    10 -4 0
    -10 -4 0
    10 -4 0
    10 4 0
    10 -4 0
    -10 -4 0
    -10 -4 -1
    10 -4 1
    -10 -4 -1
    10 -4 1
    10 -4 1
    -10 -4 -1
    10 -4 2
    -10 -4 -2
    -10 -4 -2
    10 -4 2
    -10 -4 -2
    10 -4 2
    10 -4 2
    -10 -4 -3
    -10 -4 -3
    10 -4 3
    10 -4 3
    -10 -4 -3
    -10 -4 -3
    -10 -4 -3
    10 -4 3
    -10 4 -3
    10 -4 3
    -10 -4 -4
    -10 -4 -4
    10 -4 4
    -10 -4 -4
    -10 4 -4
    10 -4 4
    -10 -4 -4
    -10 -4 -5
    -10 -4 -5
    10 -4 5
    -10 4 -5
    10 -4 5
    -10 -4 -6
    10 -4 6
    10 -4 6
    -10 4 -7
    -10 -4 -7
    10 -4 8
    -10 -4 -8
    -10 -4 -8
    -10 4 -8
    -10 -4 -9
    -10 4 -9
    10 -4 10
    -10 4 -10
    10 -6 -5
    10 6 -5
    10 -6 -5
    10 -6 -4
    10 -6 -4
    10 6 -3
    10 -6 -3
    10 -6 -3
    10 6 -2
    10 -6 -2
    10 -6 -2
    10 -6 -1
    -10 -6 1
    -10 -6 0
    10 -6 0
    10 -6 1
    -10 -6 -1
    -10 6 -2
    10 -6 2
    -10 -6 -2
    10 -6 3
    -10 -6 -3
    -10 -6 -3
    -10 -6 -4
    10 -6 4
    11 -1 -13
    11 1 -13
    11 -1 -12
    11 -1 -12
    11 1 -12
    11 -1 -11
    11 1 -11
    11 1 -11
    11 -1 -11
    11 -1 -11
    11 -1 -11
    11 -1 -10
    11 1 -10
    11 -1 -10
    11 -1 -10
    11 -1 -10
    11 1 -10
    11 -1 -9
    11 -1 -9
    11 -1 -9
    11 -1 -9
    11 1 -9
    11 1 -9
    11 -1 -8
    11 -1 -8
    -11 1 8
    11 1 -8
    11 -1 -7
    11 -1 -7
    11 -1 -7
    11 1 -7
    -11 -1 7
    -11 -1 6
    11 1 -6
    11 -1 -6
    -11 -1 5
    -11 -1 5
    11 1 -5
    11 -1 -5
    11 -1 -5
    -11 -1 4
    11 -1 -4
    11 1 -4
    11 -1 -4
    11 -1 -4
    11 1 -4
    -11 -1 3
    -11 -1 3
    -11 1 3
    11 -1 -3
    11 1 -3
    11 -1 -3
    11 1 -3
    -11 -1 2
    11 -1 -2
    11 1 -2
    11 -1 -2
    -11 -1 2
    -11 -1 2
    -11 1 2
    -11 -1 1
    -11 -1 1
    11 -1 -1
    11 -1 -1
    11 1 -1
    11 -1 -1
    11 -1 0
    -11 -1 0
    11 -1 0
    -11 -1 0
    11 1 0
    11 1 1
    -11 1 -1
    11 -1 1
    -11 -1 -1
    -11 -1 -1
    -11 -1 -1
    -11 1 -2
    -11 1 -2
    -11 -1 -2
    -11 -1 -2
    -11 1 -3
    -11 -1 -3
    -11 1 -3
    -11 -1 -3
    -11 -1 -3
    -11 1 -4
    -11 -1 -4
    -11 -1 -5
    -11 -1 -5
    -11 1 -5
    -11 -1 -6
    -11 1 -6
    -11 1 -6
    -11 1 -6
    -11 -1 -6
    -11 -1 -6
    -11 -1 -6
    -11 -1 -6
    -11 -1 -6
    -11 -1 -7
    -11 -1 -7
    -11 -1 -7
    -11 1 -7
    -11 -1 -7
    -11 -1 -7
    -11 1 -7
    -11 -1 -7
    -11 1 -8
    -11 -1 -8
    -11 1 -8
    -11 -1 -8
    -11 -1 -8
    -11 -1 -8
    -11 1 -8
    -11 1 -8
    -11 1 -8
    -11 1 -9
    -11 -1 -9
    -11 -1 -9
    -11 -1 -9
    -11 -1 -9
    -11 -1 -10
    -11 -1 -10
    -11 -1 -10
    -11 1 -10
    -11 -1 -11
    -11 1 -11
    -11 -1 -11
    -11 1 -12
    -11 -1 -12
    -11 1 -12
    -11 -1 -12
    11 3 -11
    11 -3 -11
    11 3 -10
    11 -3 -10
    11 -3 -10
    -11 -3 10
    11 3 -10
    11 -3 -10
    11 3 -9
    11 -3 -9
    11 -3 -9
    11 -3 -9
    11 3 -9
    -11 -3 9
    11 3 -8
    11 -3 -8
    11 -3 -8
    11 -3 -8
    11 -3 -8
    11 -3 -8
    -11 -3 8
    11 3 -8
    11 -3 -7
    11 3 -7
    11 -3 -7
    11 -3 -7
    -11 -3 7
    11 3 -6
    11 -3 -6
    11 -3 -6
    11 -3 -6
    -11 -3 6
    11 -3 -6
    11 -3 -6
    11 3 -5
    11 -3 -5
    11 -3 -5
    11 -3 -5
    11 -3 -5
    -11 -3 5
    -11 -3 5
    11 -3 -5
    11 3 -4
    -11 -3 4
    11 3 -4
    11 -3 -4
    11 -3 -4
    11 -3 -4
    11 -3 -4
    -11 -3 4
    11 -3 -4
    11 -3 -4
    11 -3 -3
    11 3 -3
    11 -3 -3
    -11 -3 3
    11 -3 -3
    11 3 -3
    11 -3 -3
    11 -3 -3
    11 -3 -3
    -11 -3 2
    -11 -3 2
    11 -3 -2
    11 -3 -2
    11 3 -2
    -11 -3 1
    11 -3 -1
    11 -3 -1
    11 -3 -1
    11 3 -1
    -11 -3 1
    11 3 0
    11 -3 0
    -11 -3 0
    11 -3 0
    11 -3 0
    -11 -3 0
    11 -3 1
    11 3 1
    11 -3 1
    -11 -3 -1
    -11 -3 -1
    -11 -3 -2
    -11 -3 -2
    -11 -3 -2
    11 -3 2
    -11 3 -2
    -11 -3 -2
    11 -3 2
    -11 -3 -3
    -11 -3 -3
    -11 -3 -3
    11 -3 3
    11 -3 3
    11 -3 3
    -11 -3 -3
    -11 3 -3
    11 -3 4
    11 -3 4
    11 -3 4
    -11 -3 -4
    -11 -3 -4
    -11 3 -4
    -11 -3 -4
    -11 -3 -5
    -11 3 -5
    -11 -3 -5
    -11 -3 -5
    -11 -3 -6
    -11 -3 -6
    -11 3 -6
    -11 3 -6
    -11 -3 -7
    -11 3 -7
    -11 -3 -7
    -11 -3 -8
    -11 3 -8
    -11 -3 -8
    -11 3 -9
    -11 -3 -9
    -11 -3 -9
    -11 3 -9
    11 -3 10
    -11 -3 -10
    -11 3 -10
    11 -3 11
    -11 3 -11
    11 5 -8
    -11 -5 8
    11 -5 -8
    -11 -5 7
    11 -5 -7
    11 5 -7
    -11 -5 6
    11 -5 -6
    11 5 -6
    11 -5 -5
    11 -5 -5
    11 5 -5
    11 -5 -4
    11 -5 -4
    11 -5 -4
    11 5 -4
    11 -5 -3
    11 -5 -3
    11 5 -3
    11 -5 -2
    11 -5 -2
    11 5 -2
    -11 -5 1
    11 -5 -1
    11 -5 -1
    -11 -5 0
    11 -5 0
    11 -5 0
    -11 -5 -1
    -11 -5 -1
    11 -5 1
    -11 -5 -1
    -11 -5 -2
    -11 -5 -2
    11 -5 2
    -11 -5 -2
    -11 -5 -3
    -11 -5 -3
    11 -5 3
    -11 -5 -3
    -11 -5 -4
    -11 -5 -4
    -11 -5 -4
    11 -5 4
    -11 -5 -5
    -11 5 -5
    11 -5 5
    -11 -5 -5
    -11 -5 -6
    11 -5 6
    -11 -5 -6
    -11 5 -6
    -11 5 -7
    11 -5 7
    -11 -5 -7
    11 -5 8
    -11 -5 -8
    12 0 -13
    12 0 -12
    12 0 -12
    12 0 -12
    12 0 -11
    12 0 -11
    12 0 -11
    12 0 -10
    12 0 -10
    12 0 -10
    -12 0 9
    12 0 -9
    12 0 -9
    12 0 -8
    -12 0 8
    12 0 -7
    -12 0 7
    12 0 -7
    12 0 -7
    -12 0 6
    12 0 -6
    12 0 -5
    12 0 -5
    12 0 -4
    -12 0 4
    12 0 -3
    -12 0 3
    -12 0 2
    -12 0 1
    -12 0 1
    12 0 -1
    -12 0 0
    -12 0 0
    12 0 0
    -12 0 -1
    -12 0 -1
    -12 0 -2
    -12 0 -2
    -12 0 -2
    -12 0 -3
    -12 0 -3
    -12 0 -4
    -12 0 -4
    -12 0 -5
    -12 0 -6
    -12 0 -6
    -12 0 -7
    -12 0 -7
    -12 0 -7
    -12 0 -7
    -12 0 -7
    -12 0 -7
    -12 0 -7
    -12 0 -8
    -12 0 -8
    -12 0 -8
    -12 0 -8
    -12 0 -8
    -12 0 -8
    -12 0 -9
    -12 0 -9
    -12 0 -9
    -12 0 -9
    -12 0 -10
    -12 0 -11
    -12 0 -11
    -12 0 -12
    12 -2 -12
    12 2 -12
    12 -2 -12
    12 -2 -11
    12 -2 -11
    12 2 -11
    12 2 -10
    12 -2 -10
    12 -2 -10
    12 -2 -10
    -12 -2 9
    12 -2 -9
    12 -2 -9
    12 2 -9
    12 -2 -9
    -12 -2 8
    12 2 -8
    12 2 -8
    12 -2 -8
    12 -2 -8
    12 -2 -8
    -12 -2 7
    12 2 -7
    12 -2 -7
    12 -2 -7
    12 2 -7
    12 -2 -7
    12 2 -6
    12 -2 -6
    -12 -2 6
    12 2 -6
    12 -2 -6
    12 -2 -6
    12 -2 -6
    12 -2 -6
    12 2 -5
    12 -2 -5
    12 -2 -5
    12 2 -4
    12 -2 -4
    -12 -2 4
    12 -2 -4
    -12 -2 3
    12 2 -3
    12 -2 -3
    12 -2 -3
    12 2 -3
    -12 -2 2
    12 2 -2
    12 -2 -2
    12 -2 -2
    12 -2 -2
    -12 -2 1
    -12 -2 1
    12 -2 -1
    -12 -2 1
    12 -2 -1
    12 2 -1
    -12 -2 0
    -12 -2 0
    12 -2 0
    12 2 0
    12 -2 0
    -12 -2 0
    -12 -2 -1
    -12 2 -1
    12 -2 1
    12 2 1
    -12 -2 -1
    12 -2 1
    12 -2 2
    -12 2 -2
    -12 -2 -2
    -12 -2 -2
    12 -2 3
    -12 -2 -3
    -12 -2 -4
    -12 -2 -4
    -12 2 -4
    12 -2 4
    -12 -2 -4
    -12 2 -5
    -12 -2 -5
    -12 -2 -5
    -12 2 -5
    -12 -2 -5
    -12 -2 -5
    -12 -2 -5
    -12 -2 -5
    -12 -2 -6
    -12 2 -6
    -12 -2 -6
    -12 -2 -6
    -12 2 -6
    -12 -2 -6
    -12 -2 -6
    -12 -2 -7
    -12 -2 -7
    -12 2 -7
    -12 2 -7
    -12 -2 -7
    -12 -2 -7
    -12 -2 -7
    -12 -2 -8
    -12 -2 -8
    -12 -2 -8
    -12 2 -8
    -12 -2 -8
    -12 -2 -9
    -12 2 -9
    -12 2 -9
    -12 2 -10
    -12 -2 -10
    -12 -2 -10
    -12 2 -11
    -12 -2 -11
    12 -2 12
    -12 2 -12
    -12 -2 -12
    -12 -4 10
    12 -4 -10
    12 -4 -9
    -12 -4 9
    12 -4 -8
    12 -4 -8
    12 4 -8
    12 -4 -8
    12 -4 -7
    -12 -4 7
    12 -4 -7
    12 4 -7
    12 -4 -7
    12 -4 -6
    12 -4 -6
    -12 -4 6
    12 4 -6
    12 -4 -6
    12 4 -5
    12 -4 -5
    12 -4 -5
    12 -4 -5
    -12 -4 5
    12 4 -4
    12 -4 -4
    12 -4 -4
    12 -4 -3
    12 -4 -3
    12 4 -3
    -12 -4 3
    12 4 -3
    12 -4 -3
    12 4 -2
    -12 -4 2
    12 -4 -2
    12 4 -2
    -12 -4 2
    12 -4 -2
    12 -4 -2
    12 -4 -2
    12 -4 -1
    -12 -4 1
    12 -4 -1
    12 4 -1
    -12 -4 1
    -12 -4 0
    -12 -4 0
    12 4 0
    12 -4 0
    12 -4 0
    -12 -4 -1
    -12 -4 -1
    12 -4 1
    12 -4 1
    -12 -4 -1
    12 -4 1
    -12 4 -2
    -12 -4 -2
    12 -4 2
    12 -4 2
    12 -4 2
    -12 -4 -2
    -12 -4 -2
    -12 4 -3
    -12 -4 -3
    -12 -4 -3
    -12 -4 -3
    12 -4 3
    -12 -4 -3
    -12 -4 -4
    12 -4 4
    -12 4 -4
    12 -4 4
    -12 -4 -4
    -12 -4 -4
    -12 -4 -5
    12 -4 5
    -12 -4 -5
    -12 4 -5
    12 -4 5
    -12 -4 -5
    -12 4 -6
    12 -4 6
    -12 -4 -6
    -12 -4 -7
    12 -4 7
    -12 -4 -8
    -12 4 -8
    12 -4 8
    12 -4 9
    -12 -4 -9
    -12 4 -9
    12 -4 10
    12 -6 -4
    12 6 -4
    12 6 -3
    12 -6 -3
    12 -6 -3
    -12 -6 2
    12 -6 -2
    12 -6 -2
    -12 -6 1
    12 -6 -1
    12 -6 -1
    12 -6 0
    -12 -6 0
    -12 -6 0
    12 -6 1
    -12 -6 -1
    -12 6 -2
    -12 -6 -2
    12 -6 2
    -12 -6 -3
    12 -6 3
    -12 -6 -4
    12 -6 4
    13 1 -13
    13 -1 -13
    13 -1 -12
    13 -1 -12
    13 1 -12
    13 -1 -11
    13 -1 -11
    13 1 -11
    13 -1 -11
    13 -1 -10
    13 -1 -10
    13 -1 -10
    13 1 -10
    13 -1 -9
    13 -1 -9
    13 -1 -9
    13 1 -9
    13 1 -8
    13 -1 -8
    -13 1 8
    13 -1 -8
    13 -1 -8
    -13 -1 7
    13 1 -7
    13 -1 -7
    13 -1 -7
    13 -1 -7
    13 -1 -6
    13 -1 -6
    -13 -1 6
    13 1 -6
    13 -1 -6
    -13 -1 5
    13 1 -5
    13 -1 -5
    -13 -1 4
    13 1 -4
    13 -1 -4
    13 1 -4
    13 -1 -4
    13 -1 -4
    -13 1 3
    -13 -1 3
    -13 -1 3
    13 1 -3
    13 -1 -3
    13 1 -3
    13 -1 -2
    13 -1 -2
    13 1 -2
    13 -1 -2
    -13 1 2
    -13 -1 2
    -13 -1 2
    -13 -1 1
    13 -1 -1
    -13 -1 1
    -13 -1 1
    13 -1 -1
    13 1 -1
    13 1 0
    13 -1 0
    -13 -1 0
    -13 -1 0
    -13 -1 0
    -13 -1 -1
    13 1 1
    -13 -1 -1
    -13 1 -1
    13 -1 1
    -13 -1 -1
    -13 -1 -1
    -13 -1 -1
    -13 -1 -2
    -13 -1 -2
    -13 -1 -2
    -13 1 -2
    -13 -1 -2
    -13 1 -2
    -13 1 -3
    -13 -1 -3
    -13 -1 -3
    -13 1 -3
    -13 -1 -3
    -13 -1 -4
    -13 1 -4
    -13 -1 -4
    -13 -1 -5
    -13 -1 -5
    -13 1 -5
    -13 1 -6
    -13 -1 -6
    -13 1 -6
    -13 1 -6
    -13 -1 -6
    -13 -1 -6
    -13 -1 -6
    -13 -1 -6
    -13 -1 -6
    -13 -1 -6
    -13 1 -6
    -13 -1 -7
    -13 1 -7
    -13 1 -7
    -13 1 -7
    -13 -1 -7
    -13 -1 -7
    -13 1 -7
    -13 -1 -7
    -13 -1 -7
    -13 -1 -8
    -13 1 -8
    -13 1 -8
    -13 -1 -8
    -13 1 -8
    -13 -1 -8
    -13 1 -8
    -13 -1 -8
    -13 -1 -9
    -13 1 -9
    -13 1 -9
    -13 -1 -9
    -13 -1 -9
    -13 1 -9
    -13 -1 -9
    -13 -1 -10
    -13 1 -10
    -13 1 -10
    -13 -1 -10
    -13 -1 -11
    -13 -1 -11
    -13 1 -11
    -13 1 -12
    -13 1 -12
    -13 -1 -12
    -13 -1 -12
    13 -3 -11
    13 3 -11
    13 -3 -10
    -13 -3 10
    13 3 -10
    13 -3 -10
    13 3 -9
    13 -3 -9
    13 -3 -9
    -13 -3 9
    13 3 -8
    13 3 -8
    13 -3 -8
    13 -3 -8
    13 -3 -8
    -13 -3 8
    13 -3 -7
    13 3 -7
    13 -3 -7
    13 -3 -7
    -13 -3 7
    13 3 -7
    13 3 -6
    13 -3 -6
    13 -3 -6
    13 -3 -6
    -13 -3 6
    13 -3 -6
    13 -3 -6
    13 3 -5
    -13 -3 5
    13 -3 -5
    13 -3 -5
    13 -3 -5
    -13 -3 5
    13 -3 -5
    13 -3 -5
    13 -3 -4
    13 -3 -4
    13 3 -4
    13 -3 -4
    13 -3 -4
    13 -3 -4
    -13 -3 4
    13 -3 -4
    13 3 -4
    -13 -3 4
    13 -3 -3
    13 -3 -3
    -13 -3 3
    13 -3 -3
    13 -3 -3
    13 3 -3
    13 3 -3
    13 -3 -3
    13 -3 -3
    13 -3 -2
    13 -3 -2
    -13 -3 2
    -13 -3 2
    13 -3 -2
    13 3 -2
    13 -3 -2
    13 -3 -2
    13 3 -2
    13 -3 -2
    -13 -3 1
    -13 -3 1
    13 -3 -1
    13 3 -1
    13 -3 -1
    -13 -3 1
    13 -3 -1
    13 -3 -1
    -13 -3 0
    13 -3 0
    13 -3 0
    13 3 0
    -13 -3 0
    -13 -3 0
    -13 -3 0
    13 -3 0
    -13 -3 0
    -13 3 -1
    13 -3 1
    -13 -3 -1
    13 -3 1
    13 -3 1
    13 3 1
    -13 -3 -1
    -13 -3 -1
    -13 -3 -2
    13 -3 2
    -13 -3 -2
    -13 3 -2
    13 -3 2
    13 -3 2
    -13 -3 -2
    -13 -3 -2
    13 -3 2
    13 -3 3
    -13 -3 -3
    -13 3 -3
    -13 -3 -3
    13 -3 3
    13 -3 3
    -13 -3 -3
    -13 -3 -3
    -13 -3 -3
    -13 -3 -4
    -13 -3 -4
    13 -3 4
    -13 3 -4
    -13 -3 -4
    13 -3 4
    13 -3 4
    -13 -3 -5
    -13 3 -5
    -13 -3 -5
    -13 -3 -5
    13 -3 5
    13 -3 6
    -13 3 -6
    -13 -3 -6
    -13 3 -7
    -13 -3 -7
    -13 -3 -8
    13 -3 8
    -13 -3 -8
    -13 3 -8
    -13 -3 -8
    -13 3 -9
    -13 -3 -9
    13 -3 9
    -13 3 -9
    -13 -3 -9
    -13 3 -10
    -13 -3 -10
    13 -3 11
    -13 3 -11
    -13 -5 8
    13 5 -8
    13 -5 -8
    13 5 -7
    -13 -5 7
    13 -5 -7
    13 -5 -6
    13 5 -6
    -13 -5 6
    13 -5 -6
    13 -5 -5
    13 -5 -5
    13 5 -5
    13 -5 -5
    13 -5 -4
    13 -5 -4
    13 -5 -4
    13 5 -4
    13 -5 -3
    13 5 -3
    13 -5 -3
    13 5 -2
    13 -5 -2
    -13 -5 2
    13 -5 -2
    13 -5 -1
    -13 -5 1
    13 -5 -1
    13 -5 0
    -13 -5 0
    -13 -5 0
    -13 -5 -1
    -13 -5 -1
    13 -5 1
    -13 -5 -1
    -13 -5 -2
    -13 -5 -2
    13 -5 2
    -13 -5 -2
    -13 -5 -3
    -13 -5 -3
    -13 -5 -3
    13 -5 3
    -13 -5 -3
    -13 -5 -4
    -13 -5 -4
    -13 -5 -4
    13 -5 4
    -13 5 -4
    -13 -5 -4
    -13 5 -5
    13 -5 5
    -13 -5 -5
    -13 -5 -5
    -13 5 -6
    13 -5 6
    -13 -5 -6
    -13 -5 -6
    13 -5 7
    -13 5 -7
    -13 -5 -7
    14 0 -13
    14 0 -12
    14 0 -12
    14 0 -11
    14 0 -11
    14 0 -11
    14 0 -10
    14 0 -10
    14 0 -10
    14 0 -9
    14 0 -9
    14 0 -8
    -14 0 8
    -14 0 7
    14 0 -7
    14 0 -7
    14 0 -7
    -14 0 7
    14 0 -7
    14 0 -6
    -14 0 6
    -14 0 6
    -14 0 5
    14 0 -5
    14 0 -5
    -14 0 4
    14 0 -4
    -14 0 3
    14 0 -3
    -14 0 2
    -14 0 1
    -14 0 1
    14 0 -1
    -14 0 0
    14 0 0
    -14 0 -1
    -14 0 -1
    -14 0 -2
    -14 0 -2
    -14 0 -2
    -14 0 -3
    -14 0 -3
    -14 0 -3
    -14 0 -4
    -14 0 -4
    -14 0 -5
    -14 0 -6
    -14 0 -6
    -14 0 -6
    -14 0 -6
    -14 0 -6
    -14 0 -6
    -14 0 -6
    -14 0 -6
    -14 0 -7
    -14 0 -7
    -14 0 -7
    -14 0 -7
    -14 0 -7
    -14 0 -7
    -14 0 -7
    -14 0 -8
    -14 0 -8
    -14 0 -8
    -14 0 -8
    -14 0 -8
    -14 0 -8
    -14 0 -9
    -14 0 -9
    -14 0 -9
    -14 0 -9
    -14 0 -10
    -14 0 -10
    -14 0 -10
    -14 0 -11
    -14 0 -11
    -14 0 -12
    14 -2 -12
    14 2 -12
    14 -2 -12
    14 -2 -11
    14 2 -11
    14 -2 -11
    14 2 -10
    14 -2 -10
    14 -2 -10
    14 2 -9
    -14 -2 9
    14 -2 -9
    14 -2 -9
    14 -2 -8
    14 -2 -8
    14 -2 -8
    -14 -2 8
    14 2 -8
    14 2 -8
    14 -2 -7
    14 -2 -7
    -14 -2 7
    14 2 -7
    14 -2 -7
    14 2 -7
    14 -2 -6
    14 -2 -6
    14 2 -6
    14 -2 -6
    14 2 -6
    14 -2 -6
    14 2 -5
    14 2 -5
    14 -2 -5
    14 -2 -5
    14 -2 -5
    14 -2 -5
    14 -2 -5
    14 -2 -5
    -14 -2 4
    14 2 -4
    14 2 -4
    14 -2 -4
    14 -2 -4
    14 2 -3
    14 -2 -3
    14 -2 -3
    -14 -2 3
    14 2 -2
    -14 -2 2
    14 -2 -2
    14 -2 -2
    14 -2 -1
    -14 -2 1
    -14 -2 1
    14 2 -1
    14 -2 -1
    -14 -2 1
    -14 -2 1
    14 -2 -1
    -14 2 0
    14 -2 0
    -14 -2 0
    -14 -2 0
    -14 -2 0
    14 -2 0
    14 2 0
    14 2 1
    -14 2 -1
    14 -2 1
    -14 -2 -1
    -14 2 -2
    -14 -2 -2
    -14 -2 -3
    -14 -2 -3
    14 -2 3
    -14 -2 -4
    -14 -2 -4
    -14 2 -4
    -14 -2 -4
    -14 2 -5
    -14 -2 -5
    -14 2 -5
    -14 -2 -5
    -14 -2 -6
    -14 -2 -6
    -14 -2 -6
    -14 2 -6
    -14 -2 -6
    -14 -2 -6
    -14 -2 -7
    -14 2 -7
    -14 -2 -7
    -14 -2 -7
    -14 2 -7
    -14 -2 -7
    -14 2 -8
    -14 -2 -8
    -14 -2 -8
    -14 -2 -8
    -14 2 -8
    -14 -2 -9
    -14 -2 -9
    -14 2 -9
    -14 2 -9
    -14 2 -10
    -14 -2 -10
    -14 -2 -11
    -14 2 -11
    -14 2 -12
    -14 -2 -12
    14 -2 12
    14 -4 -10
    -14 -4 10
    14 4 -9
    14 -4 -9
    14 -4 -9
    -14 -4 9
    14 -4 -8
    14 4 -8
    14 -4 -8
    -14 -4 7
    14 -4 -7
    14 -4 -7
    14 4 -7
    14 -4 -7
    14 -4 -6
    -14 -4 6
    14 -4 -6
    14 4 -6
    14 -4 -6
    14 -4 -5
    14 4 -5
    14 -4 -5
    -14 -4 5
    14 -4 -5
    14 -4 -4
    14 4 -4
    14 -4 -4
    -14 -4 3
    14 -4 -3
    14 -4 -3
    14 4 -3
    14 -4 -3
    -14 -4 2
    14 4 -2
    14 -4 -2
    14 4 -2
    -14 -4 2
    14 -4 -1
    14 4 -1
    14 -4 -1
    -14 -4 1
    -14 -4 1
    -14 -4 0
    14 -4 0
    14 -4 0
    -14 -4 0
    14 4 0
    14 -4 1
    -14 -4 -1
    14 -4 1
    -14 4 -2
    -14 -4 -2
    14 -4 2
    -14 -4 -2
    14 -4 2
    -14 -4 -2
    14 -4 3
    -14 -4 -3
    -14 -4 -3
    14 -4 3
    -14 4 -3
    -14 -4 -3
    -14 4 -4
    -14 -4 -4
    -14 -4 -4
    -14 -4 -4
    14 -4 4
    14 -4 4
    -14 4 -5
    -14 -4 -5
    -14 -4 -5
    14 -4 5
    14 -4 5
    -14 -4 -5
    -14 4 -6
    14 -4 6
    -14 -4 -6
    14 -4 6
    -14 -4 -7
    -14 4 -7
    14 -4 7
    -14 -4 -7
    14 -4 7
    -14 -4 -8
    -14 4 -8
    14 -4 8
    14 -4 9
    -14 -4 -9
    14 6 -4
    14 -6 -4
    14 -6 -3
    14 -6 -3
    -14 -6 3
    14 6 -3
    14 -6 -2
    -14 -6 2
    14 -6 -2
    -14 -6 1
    14 -6 -1
    -14 -6 1
    14 -6 -1
    -14 -6 0
    14 -6 0
    -14 -6 0
    14 -6 1
    -14 -6 -1
    14 -6 2
    -14 -6 -2
    14 -6 3
    -14 -6 -3
    15 -1 -12
    15 1 -12
    15 -1 -12
    15 -1 -11
    15 1 -11
    15 -1 -11
    15 1 -11
    15 -1 -10
    15 -1 -10
    15 -1 -10
    15 1 -10
    15 1 -9
    15 -1 -9
    15 -1 -9
    15 -1 -9
    15 -1 -8
    15 -1 -8
    15 -1 -8
    -15 -1 8
    15 1 -8
    15 1 -8
    -15 1 8
    15 -1 -7
    15 -1 -7
    15 -1 -7
    -15 -1 7
    -15 -1 7
    15 1 -7
    15 -1 -7
    15 1 -7
    15 -1 -6
    15 1 -6
    15 -1 -6
    15 1 -6
    -15 -1 6
    15 -1 -6
    15 -1 -6
    15 -1 -6
    15 -1 -6
    15 1 -6
    15 -1 -5
    -15 -1 5
    -15 -1 5
    15 -1 -5
    15 1 -5
    -15 -1 4
    -15 1 4
    15 -1 -4
    15 1 -4
    15 -1 -4
    15 -1 -4
    15 -1 -3
    15 1 -3
    15 1 -3
    -15 1 3
    -15 -1 3
    -15 -1 2
    -15 -1 2
    -15 1 2
    15 -1 -2
    15 1 -2
    15 -1 -2
    15 -1 -2
    -15 -1 1
    -15 -1 1
    15 -1 -1
    15 -1 -1
    -15 -1 1
    15 1 -1
    15 1 0
    15 -1 0
    -15 -1 0
    -15 -1 0
    -15 -1 0
    -15 -1 -1
    -15 -1 -1
    -15 1 -1
    -15 -1 -1
    15 -1 1
    -15 -1 -1
    15 1 1
    -15 -1 -1
    -15 -1 -2
    -15 -1 -2
    -15 -1 -2
    -15 1 -2
    -15 -1 -2
    -15 -1 -3
    -15 1 -3
    -15 -1 -3
    -15 1 -3
    -15 -1 -4
    -15 -1 -4
    -15 1 -4
    -15 -1 -5
    -15 -1 -5
    -15 1 -5
    -15 1 -6
    -15 1 -6
    -15 -1 -6
    -15 -1 -6
    -15 -1 -6
    -15 -1 -6
    -15 1 -6
    -15 -1 -6
    -15 -1 -6
    -15 1 -6
    -15 -1 -6
    -15 1 -7
    -15 -1 -7
    -15 -1 -7
    -15 -1 -7
    -15 -1 -7
    -15 1 -7
    -15 1 -7
    -15 -1 -7
    -15 1 -7
    -15 -1 -7
    -15 1 -8
    -15 -1 -8
    -15 -1 -8
    -15 1 -8
    -15 1 -8
    -15 -1 -8
    -15 1 -9
    -15 -1 -9
    -15 1 -9
    -15 -1 -9
    -15 -1 -9
    -15 1 -9
    -15 -1 -9
    -15 1 -10
    -15 -1 -10
    -15 1 -10
    -15 -1 -10
    -15 1 -10
    -15 -1 -11
    -15 1 -11
    -15 -1 -11
    -15 1 -12
    -15 1 -12
    -15 -1 -12
    15 3 -11
    15 -3 -11
    -15 -3 10
    15 -3 -10
    15 3 -10
    15 -3 -10
    15 -3 -9
    15 -3 -9
    15 -3 -9
    -15 -3 9
    15 3 -9
    15 3 -9
    15 -3 -8
    15 3 -8
    -15 -3 8
    15 -3 -8
    15 3 -8
    15 -3 -8
    15 -3 -7
    15 -3 -7
    15 3 -7
    -15 -3 7
    15 3 -7
    15 -3 -7
    15 3 -6
    15 -3 -6
    -15 -3 6
    15 -3 -6
    15 -3 -6
    15 -3 -6
    15 -3 -6
    15 -3 -5
    15 -3 -5
    -15 -3 5
    15 -3 -5
    15 -3 -5
    15 3 -5
    15 -3 -5
    15 -3 -4
    -15 -3 4
    15 3 -4
    15 -3 -4
    15 -3 -4
    -15 -3 4
    15 -3 -4
    15 -3 -4
    15 3 -4
    15 -3 -4
    -15 -3 3
    15 -3 -3
    -15 -3 3
    15 3 -3
    15 -3 -3
    15 3 -3
    15 -3 -3
    15 -3 -3
    15 -3 -3
    -15 -3 2
    15 3 -2
    -15 -3 2
    15 -3 -2
    15 -3 -2
    15 -3 -2
    15 -3 -1
    15 -3 -1
    15 3 -1
    -15 -3 1
    15 -3 -1
    15 -3 -1
    15 -3 -1
    -15 -3 1
    -15 3 1
    -15 -3 1
    -15 -3 1
    15 -3 0
    15 -3 0
    15 -3 0
    -15 -3 0
    -15 3 0
    -15 -3 0
    15 -3 0
    15 3 0
    -15 -3 0
    -15 -3 0
    15 -3 0
    15 -3 1
    -15 -3 -1
    -15 -3 -1
    -15 -3 -1
    15 -3 1
    15 -3 1
    -15 -3 -1
    15 -3 1
    -15 3 -1
    15 -3 2
    15 -3 2
    -15 -3 -2
    -15 -3 -2
    -15 -3 -2
    -15 -3 -2
    -15 -3 -2
    15 -3 2
    -15 3 -2
    -15 -3 -3
    15 -3 3
    -15 -3 -3
    -15 -3 -3
    15 -3 3
    -15 -3 -3
    15 -3 3
    -15 -3 -3
    -15 3 -3
    15 -3 4
    15 -3 4
    -15 -3 -4
    -15 3 -4
    -15 -3 -4
    -15 -3 -4
    -15 -3 -4
    -15 -3 -5
    -15 -3 -5
    -15 3 -5
    15 -3 5
    -15 -3 -5
    -15 3 -6
    15 -3 6
    -15 -3 -6
    -15 3 -7
    -15 -3 -7
    -15 -3 -8
    15 -3 8
    -15 -3 -8
    -15 -3 -8
    -15 3 -8
    -15 -3 -9
    -15 -3 -9
    -15 -3 -9
    15 -3 9
    -15 3 -9
    -15 3 -10
    -15 -3 -10
    15 -3 11
    15 -5 -8
    -15 -5 8
    -15 -5 7
    15 -5 -7
    15 -5 -6
    15 -5 -6
    15 -5 -6
    15 5 -6
    15 -5 -5
    15 -5 -5
    15 -5 -5
    15 5 -5
    15 5 -4
    15 -5 -4
    15 -5 -4
    15 -5 -4
    15 5 -3
    15 -5 -3
    15 -5 -3
    15 -5 -2
    15 -5 -2
    -15 -5 2
    15 -5 -1
    15 -5 -1
    -15 -5 1
    15 -5 0
    -15 -5 0
    -15 -5 -1
    15 -5 1
    -15 -5 -1
    -15 -5 -1
    -15 -5 -2
    -15 -5 -2
    15 -5 2
    -15 -5 -2
    -15 5 -3
    -15 -5 -3
    -15 -5 -3
    -15 -5 -3
    15 -5 3
    -15 -5 -3
    -15 5 -4
    -15 -5 -4
    -15 -5 -4
    -15 -5 -4
    15 -5 4
    -15 -5 -4
    15 -5 5
    -15 5 -5
    -15 -5 -5
    -15 -5 -5
    15 -5 6
    -15 5 -6
    -15 -5 -6
    15 -5 7
    -15 -5 -7
    -15 5 -7
    16 0 -12
    16 0 -12
    16 0 -11
    16 0 -11
    16 0 -10
    16 0 -10
    16 0 -10
    16 0 -9
    16 0 -9
    -16 0 8
    16 0 -8
    16 0 -8
    16 0 -7
    -16 0 7
    16 0 -7
    16 0 -7
    -16 0 7
    16 0 -6
    16 0 -6
    -16 0 6
    -16 0 6
    16 0 -6
    16 0 -5
    16 0 -5
    -16 0 4
    16 0 -4
    -16 0 3
    16 0 -3
    -16 0 2
    -16 0 1
    -16 0 1
    -16 0 0
    -16 0 0
    -16 0 -1
    -16 0 -1
    -16 0 -2
    -16 0 -2
    -16 0 -3
    -16 0 -3
    -16 0 -3
    -16 0 -4
    -16 0 -4
    -16 0 -5
    -16 0 -6
    -16 0 -6
    -16 0 -6
    -16 0 -6
    -16 0 -6
    -16 0 -6
    -16 0 -6
    -16 0 -6
    -16 0 -7
    -16 0 -7
    -16 0 -7
    -16 0 -7
    -16 0 -7
    -16 0 -7
    -16 0 -7
    -16 0 -8
    -16 0 -8
    -16 0 -8
    -16 0 -8
    -16 0 -8
    -16 0 -8
    -16 0 -9
    -16 0 -9
    -16 0 -9
    -16 0 -9
    -16 0 -10
    -16 0 -10
    -16 0 -10
    -16 0 -11
    -16 0 -11
    -16 0 -12
    -16 0 -12
    16 -2 -12
    16 2 -12
    16 -2 -12
    16 -2 -11
    16 -2 -11
    16 2 -11
    16 2 -10
    16 -2 -10
    16 -2 -10
    -16 -2 10
    16 -2 -10
    16 -2 -9
    16 2 -9
    -16 -2 9
    16 2 -9
    16 -2 -9
    16 -2 -8
    16 2 -8
    -16 -2 8
    16 2 -8
    16 -2 -8
    16 2 -7
    -16 -2 7
    16 -2 -7
    16 2 -7
    -16 -2 7
    16 -2 -7
    16 2 -6
    16 -2 -6
    16 2 -6
    -16 -2 6
    16 -2 -6
    16 -2 -6
    16 2 -5
    16 -2 -5
    16 -2 -5
    16 -2 -5
    16 -2 -5
    16 2 -5
    16 -2 -5
    -16 -2 5
    -16 -2 4
    16 2 -4
    16 -2 -4
    16 2 -4
    16 2 -4
    16 -2 -4
    16 -2 -4
    -16 -2 3
    16 -2 -3
    16 -2 -3
    16 2 -3
    16 -2 -3
    16 -2 -2
    16 -2 -2
    -16 -2 2
    16 2 -2
    16 -2 -1
    16 2 -1
    -16 -2 1
    -16 -2 1
    -16 -2 1
    16 -2 -1
    -16 -2 1
    -16 2 0
    -16 -2 0
    16 2 0
    16 -2 0
    -16 -2 -1
    16 2 1
    -16 2 -1
    16 -2 1
    -16 -2 -2
    -16 2 -2
    -16 -2 -3
    16 -2 3
    -16 2 -3
    -16 2 -4
    -16 -2 -4
    -16 -2 -4
    -16 -2 -4
    -16 2 -4
    -16 2 -5
    -16 -2 -5
    -16 -2 -5
    -16 2 -6
    -16 -2 -6
    -16 -2 -6
    -16 2 -6
    -16 -2 -6
    -16 -2 -6
    -16 -2 -7
    -16 -2 -7
    -16 -2 -7
    -16 2 -7
    -16 -2 -8
    -16 -2 -8
    -16 -2 -8
    -16 2 -8
    -16 -2 -9
    -16 2 -9
    -16 2 -9
    -16 -2 -9
    -16 2 -9
    -16 2 -10
    -16 -2 -10
    16 -2 11
    -16 2 -11
    -16 -2 -11
    -16 -4 10
    16 -4 -10
    16 4 -9
    16 -4 -9
    -16 -4 9
    16 -4 -9
    16 4 -8
    16 -4 -8
    16 -4 -8
    16 -4 -7
    -16 -4 7
    16 -4 -7
    16 4 -7
    16 4 -6
    16 -4 -6
    16 -4 -6
    -16 -4 6
    16 -4 -6
    16 -4 -5
    -16 -4 5
    16 -4 -5
    16 4 -5
    16 -4 -5
    16 -4 -4
    16 -4 -4
    16 -4 -4
    16 4 -4
    16 -4 -3
    16 4 -3
    16 -4 -3
    -16 -4 3
    16 -4 -3
    16 -4 -2
    16 -4 -2
    -16 -4 2
    16 4 -1
    16 -4 -1
    -16 -4 1
    -16 -4 1
    16 -4 -1
    -16 -4 0
    16 4 0
    -16 -4 0
    16 -4 0
    -16 -4 -1
    -16 4 -1
    16 -4 1
    -16 -4 -1
    -16 -4 -2
    -16 -4 -2
    -16 4 -2
    16 -4 2
    16 -4 2
    16 -4 3
    -16 -4 -3
    -16 4 -3
    -16 -4 -3
    16 -4 3
    -16 -4 -3
    16 -4 4
    -16 4 -4
    -16 -4 -4
    -16 -4 -4
    16 -4 4
    -16 -4 -4
    -16 -4 -5
    -16 -4 -5
    -16 4 -5
    16 -4 5
    16 -4 5
    -16 -4 -6
    -16 4 -6
    16 -4 6
    16 -4 6
    -16 -4 -7
    -16 -4 -7
    -16 4 -7
    16 -4 7
    16 -4 7
    -16 -4 -8
    -16 4 -8
    16 -4 8
    16 -4 8
    -16 -4 -9
    16 -4 9
    16 -4 9
    16 -6 -3
    -16 -6 3
    16 -6 -2
    -16 -6 2
    16 -6 -2
    -16 -6 1
    -16 -6 1
    16 -6 -1
    -16 -6 0
    -16 -6 0
    16 -6 0
    -16 -6 -1
    -16 -6 -1
    16 -6 1
    -16 -6 -2
    16 -6 2
    16 -6 3
    -16 -6 -3
    17 -1 -12
    17 -1 -12
    17 1 -12
    17 -1 -12
    17 -1 -11
    17 -1 -11
    17 1 -11
    17 1 -11
    17 -1 -10
    17 1 -10
    17 1 -9
    17 -1 -9
    17 -1 -9
    17 1 -9
    17 -1 -9
    17 1 -8
    -17 -1 8
    17 -1 -8
    17 1 -8
    17 -1 -8
    17 -1 -8
    -17 1 8
    17 1 -7
    -17 -1 7
    17 -1 -7
    17 -1 -7
    17 1 -7
    17 -1 -7
    17 -1 -7
    17 1 -7
    17 -1 -6
    17 1 -6
    17 -1 -6
    17 1 -6
    17 -1 -6
    17 1 -6
    -17 -1 6
    17 -1 -6
    17 -1 -6
    17 -1 -6
    17 -1 -5
    -17 -1 5
    17 1 -5
    17 -1 -5
    17 -1 -4
    -17 1 4
    -17 -1 4
    17 -1 -4
    17 -1 -4
    17 1 -4
    -17 1 3
    -17 -1 3
    17 -1 -3
    17 -1 -2
    17 -1 -2
    -17 -1 2
    -17 1 2
    17 1 -2
    -17 -1 1
    17 1 -1
    17 -1 -1
    17 -1 -1
    -17 -1 1
    -17 -1 1
    -17 -1 0
    17 1 0
    17 -1 0
    -17 -1 0
    -17 -1 0
    17 -1 0
    -17 -1 0
    -17 1 -1
    -17 -1 -1
    -17 -1 -1
    -17 -1 -1
    -17 -1 -1
    -17 -1 -1
    -17 -1 -2
    -17 1 -2
    -17 -1 -2
    -17 -1 -2
    -17 1 -2
    -17 -1 -3
    -17 1 -3
    -17 -1 -3
    -17 1 -3
    -17 1 -4
    -17 -1 -4
    -17 1 -5
    -17 -1 -5
    -17 -1 -5
    -17 1 -5
    -17 -1 -5
    -17 1 -5
    -17 -1 -5
    -17 1 -5
    -17 -1 -6
    -17 -1 -6
    -17 1 -6
    -17 1 -6
    -17 -1 -6
    -17 -1 -6
    -17 -1 -6
    -17 -1 -6
    -17 1 -6
    -17 1 -6
    -17 -1 -7
    -17 1 -7
    -17 1 -7
    -17 -1 -7
    -17 -1 -7
    -17 -1 -7
    -17 1 -7
    -17 -1 -7
    -17 -1 -7
    -17 1 -7
    -17 -1 -8
    -17 1 -8
    -17 1 -8
    -17 -1 -8
    -17 1 -8
    -17 -1 -8
    -17 -1 -9
    -17 1 -9
    -17 1 -9
    -17 -1 -9
    -17 1 -9
    -17 -1 -9
    -17 1 -10
    -17 -1 -10
    -17 1 -10
    -17 -1 -10
    -17 1 -10
    -17 1 -11
    -17 -1 -11
    -17 1 -12
    17 -1 12
    -17 -1 -12
    17 -3 -11
    17 3 -11
    17 3 -11
    17 3 -10
    17 -3 -10
    17 -3 -10
    17 -3 -10
    -17 -3 10
    17 -3 -9
    17 3 -9
    17 3 -9
    17 -3 -9
    -17 -3 9
    17 -3 -9
    17 -3 -8
    17 -3 -8
    17 -3 -8
    -17 -3 8
    17 3 -8
    17 3 -8
    17 3 -7
    17 -3 -7
    -17 -3 7
    17 -3 -7
    17 3 -7
    17 -3 -7
    17 3 -6
    17 -3 -6
    17 -3 -6
    -17 -3 6
    17 3 -6
    17 -3 -6
    17 -3 -6
    17 3 -5
    17 -3 -5
    17 -3 -5
    17 -3 -5
    -17 -3 5
    17 -3 -5
    17 -3 -5
    17 -3 -5
    17 -3 -4
    17 -3 -4
    17 -3 -4
    -17 -3 4
    17 3 -4
    17 -3 -4
    17 3 -4
    17 -3 -4
    17 -3 -4
    17 -3 -3
    17 -3 -3
    -17 -3 3
    17 -3 -3
    17 -3 -3
    -17 -3 3
    17 3 -3
    17 -3 -3
    17 3 -3
    17 -3 -3
    17 -3 -3
    17 -3 -2
    17 3 -2
    -17 -3 2
    -17 -3 2
    17 -3 -2
    17 -3 -2
    -17 -3 1
    -17 -3 1
    -17 3 1
    17 3 -1
    17 -3 -1
    -17 -3 1
    17 -3 -1
    17 -3 -1
    -17 -3 1
    -17 -3 0
    -17 3 0
    -17 -3 0
    17 3 0
    -17 -3 0
    17 -3 0
    17 -3 0
    17 -3 0
    -17 -3 0
    -17 -3 -1
    -17 3 -1
    17 -3 1
    17 -3 1
    -17 -3 -1
    -17 -3 -1
    17 -3 1
    -17 -3 -1
    -17 -3 -2
    17 -3 2
    -17 -3 -2
    -17 -3 -2
    17 -3 2
    -17 -3 -2
    -17 3 -2
    -17 -3 -2
    -17 -3 -3
    17 -3 3
    17 -3 3
    -17 -3 -3
    -17 -3 -3
    -17 -3 -3
    -17 3 -3
    -17 -3 -3
    -17 -3 -4
    17 -3 4
    17 -3 4
    -17 -3 -4
    -17 -3 -4
    -17 -3 -4
    -17 -3 -4
    -17 3 -4
    -17 -3 -5
    -17 -3 -5
    -17 -3 -5
    -17 3 -5
    17 -3 5
    -17 -3 -5
    -17 3 -6
    -17 -3 -6
    -17 -3 -6
    17 -3 6
    -17 -3 -7
    -17 3 -7
    -17 -3 -7
    17 -3 7
    -17 -3 -8
    -17 -3 -8
    -17 3 -8
    -17 -3 -8
    17 -3 8
    -17 -3 -9
    -17 -3 -9
    17 -3 10
    -17 -3 -10
    17 -5 -7
    17 5 -7
    17 -5 -6
    17 -5 -6
    17 5 -6
    17 -5 -6
    17 -5 -5
    17 -5 -5
    17 5 -5
    17 -5 -5
    17 5 -4
    17 -5 -4
    17 -5 -4
    17 -5 -4
    17 5 -3
    17 -5 -3
    17 -5 -3
    -17 -5 2
    -17 -5 2
    17 -5 -2
    17 -5 -2
    17 -5 -1
    -17 -5 1
    17 -5 -1
    -17 -5 0
    17 -5 0
    -17 -5 0
    -17 -5 -1
    17 -5 1
    -17 -5 -1
    17 -5 2
    -17 -5 -2
    -17 -5 -2
    -17 -5 -2
    17 -5 3
    -17 5 -3
    -17 -5 -3
    -17 -5 -3
    -17 -5 -3
    -17 -5 -3
    17 -5 4
    -17 -5 -4
    -17 5 -4
    17 -5 5
    -17 -5 -5
    -17 5 -5
    17 -5 6
    -17 -5 -6
    -17 5 -6
    17 -5 7
    -17 5 -7
    -17 -5 -7
    18 0 -12
    18 0 -12
    18 0 -11
    18 0 -11
    18 0 -10
    18 0 -10
    18 0 -9
    18 0 -9
    18 0 -9
    18 0 -8
    18 0 -8
    18 0 -8
    -18 0 8
    18 0 -7
    -18 0 7
    18 0 -7
    18 0 -7
    -18 0 7
    18 0 -6
    18 0 -6
    -18 0 6
    18 0 -6
    -18 0 6
    18 0 -5
    -18 0 5
    18 0 -4
    -18 0 4
    18 0 -3
    -18 0 3
    -18 0 2
    -18 0 1
    -18 0 1
    -18 0 0
    -18 0 0
    -18 0 -1
    -18 0 -1
    -18 0 -2
    -18 0 -2
    -18 0 -2
    -18 0 -3
    -18 0 -3
    -18 0 -3
    -18 0 -4
    -18 0 -4
    -18 0 -5
    -18 0 -5
    -18 0 -5
    -18 0 -5
    -18 0 -5
    -18 0 -6
    -18 0 -6
    -18 0 -6
    -18 0 -6
    -18 0 -6
    -18 0 -6
    -18 0 -6
    -18 0 -7
    -18 0 -7
    -18 0 -7
    -18 0 -7
    -18 0 -7
    -18 0 -8
    -18 0 -8
    -18 0 -8
    -18 0 -8
    -18 0 -9
    -18 0 -9
    -18 0 -9
    -18 0 -9
    -18 0 -10
    -18 0 -10
    -18 0 -10
    -18 0 -11
    -18 0 -11
    -18 0 -12
    -18 0 -12
    18 -2 -12
    18 2 -12
    18 -2 -12
    18 -2 -11
    18 2 -11
    18 -2 -11
    18 2 -11
    18 2 -10
    18 -2 -10
    18 2 -10
    -18 -2 10
    18 -2 -9
    18 -2 -9
    18 2 -9
    -18 -2 9
    18 2 -9
    18 -2 -9
    18 -2 -9
    18 -2 -8
    18 -2 -8
    18 2 -8
    -18 -2 8
    18 2 -8
    18 -2 -7
    -18 -2 7
    18 -2 -7
    18 2 -7
    -18 -2 7
    18 2 -7
    18 2 -6
    18 -2 -6
    18 -2 -6
    -18 -2 6
    18 2 -6
    18 -2 -6
    18 -2 -6
    18 -2 -6
    18 2 -5
    18 -2 -5
    18 -2 -5
    18 -2 -5
    18 2 -5
    18 -2 -5
    -18 -2 5
    18 -2 -5
    18 -2 -4
    18 2 -4
    18 2 -4
    18 -2 -4
    18 -2 -4
    18 -2 -4
    18 2 -4
    18 -2 -3
    18 -2 -3
    18 -2 -3
    18 2 -3
    -18 -2 3
    18 -2 -2
    -18 -2 2
    18 -2 -2
    18 2 -2
    -18 -2 1
    -18 -2 1
    -18 -2 1
    18 -2 -1
    18 2 -1
    18 -2 -1
    18 2 0
    -18 -2 0
    18 -2 0
    -18 2 0
    -18 2 -1
    -18 -2 -1
    -18 -2 -1
    -18 2 -2
    -18 -2 -2
    18 -2 3
    -18 -2 -3
    -18 -2 -3
    -18 2 -3
    -18 -2 -3
    -18 2 -3
    18 -2 3
    -18 -2 -4
    -18 -2 -4
    -18 2 -4
    -18 2 -4
    -18 -2 -4
    -18 -2 -5
    -18 2 -5
    -18 -2 -5
    -18 2 -6
    -18 -2 -6
    -18 -2 -6
    -18 2 -6
    -18 -2 -6
    -18 2 -6
    -18 -2 -7
    -18 2 -7
    -18 -2 -7
    -18 -2 -7
    -18 -2 -8
    -18 -2 -8
    -18 -2 -8
    -18 2 -8
    -18 -2 -9
    -18 2 -9
    -18 2 -9
    -18 -2 -9
    18 -2 10
    -18 -2 -10
    18 -2 11
    -18 -2 -11
    -18 -4 9
    18 -4 -9
    18 -4 -9
    18 4 -9
    18 -4 -8
    18 -4 -8
    18 4 -8
    18 -4 -7
    18 -4 -7
    -18 -4 7
    18 4 -7
    18 4 -6
    18 -4 -6
    18 -4 -6
    -18 -4 6
    18 -4 -6
    18 4 -5
    18 -4 -5
    18 -4 -5
    18 -4 -5
    18 -4 -5
    18 -4 -4
    18 -4 -4
    18 4 -4
    18 -4 -4
    18 -4 -3
    18 4 -3
    18 -4 -3
    -18 -4 3
    18 -4 -2
    18 -4 -2
    -18 -4 2
    -18 -4 1
    18 -4 -1
    -18 4 0
    -18 -4 0
    18 -4 0
    -18 -4 0
    -18 4 -1
    -18 -4 -1
    18 -4 1
    -18 -4 -1
    -18 -4 -1
    -18 -4 -2
    18 -4 2
    -18 4 -2
    -18 -4 -2
    18 -4 3
    18 -4 3
    -18 -4 -3
    -18 -4 -3
    -18 -4 -3
    -18 4 -3
    -18 4 -4
    -18 -4 -4
    18 -4 4
    18 -4 4
    -18 -4 -4
    -18 -4 -4
    18 -4 5
    -18 4 -5
    18 -4 5
    18 -4 6
    -18 4 -6
    -18 -4 -6
    18 -4 6
    -18 -4 -7
    18 -4 7
    -18 4 -7
    -18 -4 -7
    18 -4 7
    18 -4 8
    -18 4 -8
    -18 -4 -8
    -18 -4 -8
    18 -4 8
    18 -4 9
    -18 -4 -9
    18 -6 -2
    18 -6 -2
    -18 -6 1
    -18 -6 1
    18 -6 -1
    -18 -6 0
    -18 -6 0
    18 -6 0
    -18 -6 -1
    -18 -6 -1
    18 -6 1
    -18 -6 -2
    18 -6 2
    19 -1 -12
    19 -1 -12
    19 1 -12
    19 -1 -12
    19 -1 -11
    19 1 -11
    19 -1 -11
    19 1 -11
    19 -1 -10
    19 1 -10
    19 1 -10
    19 1 -10
    19 -1 -9
    19 1 -9
    19 1 -9
    19 -1 -8
    19 -1 -8
    19 1 -8
    19 1 -8
    19 1 -7
    19 -1 -7
    -19 -1 7
    19 1 -7
    19 -1 -7
    19 1 -7
    19 -1 -7
    19 1 -6
    19 -1 -6
    19 1 -6
    19 -1 -6
    19 1 -6
    19 -1 -6
    -19 -1 6
    19 -1 -5
    19 1 -5
    19 -1 -5
    19 1 -5
    19 -1 -5
    19 -1 -5
    19 1 -5
    -19 -1 5
    19 -1 -4
    19 1 -4
    19 -1 -4
    -19 1 4
    -19 -1 4
    19 -1 -3
    -19 -1 3
    -19 1 3
    -19 -1 2
    19 -1 -2
    19 -1 -1
    -19 -1 1
    -19 -1 1
    -19 -1 1
    -19 -1 1
    19 -1 -1
    19 -1 0
    -19 -1 0
    -19 -1 0
    -19 -1 0
    19 -1 0
    -19 1 -1
    -19 -1 -1
    -19 -1 -1
    -19 -1 -1
    -19 -1 -1
    -19 -1 -2
    -19 1 -2
    -19 -1 -2
    -19 1 -2
    -19 -1 -2
    -19 -1 -3
    -19 1 -3
    -19 -1 -3
    -19 1 -4
    -19 -1 -4
    -19 -1 -4
    -19 -1 -4
    -19 1 -4
    -19 1 -4
    -19 -1 -5
    -19 1 -5
    -19 -1 -5
    -19 1 -5
    -19 1 -5
    -19 1 -5
    -19 1 -6
    -19 1 -6
    -19 -1 -6
    -19 -1 -6
    -19 -1 -6
    -19 -1 -6
    -19 -1 -6
    -19 1 -6
    -19 1 -6
    -19 -1 -6
    -19 -1 -7
    -19 -1 -7
    -19 -1 -7
    -19 -1 -7
    -19 -1 -7
    -19 1 -7
    -19 -1 -7
    -19 1 -7
    -19 1 -7
    -19 1 -8
    -19 -1 -8
    -19 -1 -8
    -19 1 -8
    -19 1 -9
    -19 -1 -9
    -19 -1 -9
    -19 1 -9
    -19 -1 -9
    -19 -1 -10
    -19 1 -10
    -19 1 -10
    -19 -1 -10
    -19 1 -10
    -19 1 -11
    -19 -1 -11
    19 -3 -11
    19 3 -11
    19 3 -10
    19 -3 -10
    19 3 -10
    19 -3 -10
    -19 -3 10
    19 -3 -10
    -19 -3 10
    19 3 -9
    19 -3 -9
    19 3 -9
    19 -3 -9
    -19 -3 9
    19 -3 -9
    -19 -3 9
    19 -3 -8
    19 3 -8
    19 -3 -8
    -19 -3 8
    19 -3 -8
    19 3 -8
    19 -3 -7
    19 3 -7
    19 -3 -7
    -19 -3 7
    19 3 -7
    19 -3 -7
    -19 -3 6
    19 3 -6
    19 -3 -6
    -19 -3 6
    19 -3 -6
    19 -3 -6
    19 3 -6
    19 -3 -6
    19 3 -5
    19 -3 -5
    19 -3 -5
    19 -3 -5
    -19 -3 5
    -19 -3 5
    19 -3 -5
    19 3 -5
    19 -3 -4
    -19 -3 4
    19 -3 -4
    19 3 -4
    19 3 -4
    19 -3 -4
    19 -3 -4
    -19 -3 4
    19 -3 -4
    -19 -3 4
    -19 -3 3
    -19 -3 3
    19 3 -3
    19 -3 -3
    19 -3 -3
    19 -3 -3
    -19 -3 3
    19 -3 -3
    19 3 -2
    -19 -3 2
    19 -3 -2
    -19 -3 2
    19 -3 -2
    19 -3 -1
    -19 -3 1
    19 3 -1
    19 -3 -1
    -19 3 1
    -19 -3 1
    -19 -3 1
    -19 -3 0
    -19 -3 0
    19 3 0
    -19 3 0
    19 -3 0
    -19 -3 0
    -19 -3 0
    -19 -3 0
    19 -3 0
    19 -3 0
    -19 -3 -1
    -19 -3 -1
    19 -3 1
    -19 -3 -1
    -19 -3 -1
    -19 -3 -1
    -19 -3 -1
    -19 3 -1
    19 -3 1
    -19 -3 -2
    -19 -3 -2
    -19 -3 -2
    -19 -3 -2
    -19 -3 -2
    -19 -3 -2
    19 -3 2
    -19 -3 -2
    19 -3 2
    -19 3 -2
    -19 -3 -3
    -19 -3 -3
    -19 -3 -3
    -19 -3 -3
    -19 -3 -3
    19 -3 3
    19 -3 3
    -19 3 -3
    -19 -3 -3
    19 -3 4
    -19 -3 -4
    -19 -3 -4
    -19 -3 -4
    -19 -3 -4
    -19 3 -4
    -19 3 -5
    -19 -3 -5
    -19 -3 -5
    -19 -3 -5
    19 -3 5
    -19 3 -6
    -19 -3 -6
    -19 -3 -6
    -19 -3 -6
    19 -3 6
    19 -3 7
    -19 -3 -7
    -19 3 -7
    -19 -3 -7
    -19 -3 -8
    19 -3 8
    -19 -3 -9
    19 -3 9
    -19 -3 -10
    19 -3 10
    19 -5 -7
    19 5 -7
    19 5 -6
    19 -5 -6
    19 -5 -6
    19 -5 -6
    19 -5 -5
    19 -5 -5
    19 5 -5
    19 5 -4
    19 -5 -4
    19 -5 -4
    19 -5 -4
    19 -5 -3
    19 -5 -3
    -19 -5 3
    19 -5 -2
    19 -5 -2
    -19 -5 2
    19 -5 -1
    -19 -5 1
    19 -5 -1
    -19 -5 1
    -19 -5 0
    19 -5 0
    -19 -5 0
    -19 -5 -1
    -19 -5 -1
    19 -5 1
    -19 -5 -2
    -19 5 -2
    -19 -5 -2
    19 -5 2
    19 -5 3
    -19 5 -3
    -19 -5 -3
    -19 -5 -3
    -19 -5 -3
    -19 5 -4
    -19 -5 -4
    19 -5 4
    -19 -5 -5
    19 -5 5
    -19 5 -6
    -19 -5 -6
    19 -5 6
    -19 -5 -6
    20 0 -12
    20 0 -11
    20 0 -10
    20 0 -10
    20 0 -9
    20 0 -9
    20 0 -8
    20 0 -8
    20 0 -7
    20 0 -7
    -20 0 7
    20 0 -7
    20 0 -6
    -20 0 6
    20 0 -6
    20 0 -5
    -20 0 5
    20 0 -5
    -20 0 4
    20 0 -4
    -20 0 3
    20 0 -3
    -20 0 2
    20 0 -2
    -20 0 1
    -20 0 1
    -20 0 0
    -20 0 0
    -20 0 -1
    -20 0 -1
    -20 0 -1
    -20 0 -2
    -20 0 -2
    -20 0 -2
    -20 0 -3
    -20 0 -3
    -20 0 -3
    -20 0 -4
    -20 0 -4
    -20 0 -4
    -20 0 -4
    -20 0 -4
    -20 0 -5
    -20 0 -5
    -20 0 -5
    -20 0 -5
    -20 0 -5
    -20 0 -6
    -20 0 -6
    -20 0 -6
    -20 0 -6
    -20 0 -6
    -20 0 -6
    -20 0 -6
    -20 0 -7
    -20 0 -7
    -20 0 -7
    -20 0 -7
    -20 0 -7
    -20 0 -8
    -20 0 -8
    -20 0 -8
    -20 0 -9
    -20 0 -9
    -20 0 -9
    -20 0 -9
    -20 0 -10
    -20 0 -10
    -20 0 -11
    -20 0 -11
    20 2 -11
    20 -2 -11
    20 2 -11
    20 -2 -11
    20 2 -10
    20 2 -10
    20 -2 -10
    -20 -2 10
    20 2 -9
    20 -2 -9
    20 -2 -9
    20 -2 -9
    20 2 -9
    -20 -2 9
    20 2 -8
    20 -2 -8
    20 2 -8
    -20 -2 8
    20 -2 -8
    20 -2 -8
    20 2 -7
    20 2 -7
    20 -2 -7
    20 -2 -7
    20 -2 -7
    -20 -2 6
    20 2 -6
    20 -2 -6
    20 -2 -6
    20 -2 -6
    20 2 -6
    20 2 -5
    20 -2 -5
    20 -2 -5
    -20 -2 5
    20 -2 -5
    20 2 -5
    20 2 -5
    20 -2 -5
    20 -2 -5
    20 -2 -4
    20 2 -4
    20 -2 -4
    20 2 -4
    20 -2 -4
    20 2 -4
    20 -2 -3
    -20 -2 3
    20 2 -3
    20 2 -3
    20 -2 -3
    20 -2 -2
    20 -2 -2
    20 2 -2
    -20 -2 2
    20 -2 -1
    20 2 -1
    20 -2 -1
    -20 -2 1
    -20 -2 1
    -20 -2 0
    20 -2 0
    -20 2 0
    -20 -2 0
    20 2 0
    20 -2 0
    -20 2 -1
    -20 -2 -1
    -20 -2 -1
    -20 -2 -1
    -20 2 -1
    -20 2 -2
    -20 -2 -2
    20 -2 2
    -20 2 -2
    -20 -2 -2
    -20 -2 -2
    -20 -2 -2
    -20 2 -3
    -20 -2 -3
    -20 -2 -3
    -20 -2 -3
    20 -2 3
    20 -2 3
    -20 2 -3
    -20 -2 -4
    20 -2 4
    -20 2 -4
    -20 -2 -4
    -20 -2 -4
    -20 -2 -4
    20 -2 5
    -20 2 -5
    -20 -2 -5
    -20 2 -5
    -20 2 -5
    -20 -2 -5
    -20 -2 -6
    -20 -2 -6
    -20 2 -6
    -20 2 -6
    -20 -2 -7
    -20 2 -7
    -20 -2 -7
    -20 2 -8
    -20 -2 -8
    -20 -2 -8
    -20 -2 -8
    -20 2 -8
    -20 2 -9
    20 -2 9
    -20 2 -9
    -20 -2 -9
    -20 -2 -9
    -20 -2 -10
    -20 2 -10
    20 -2 10
    -20 -2 -11
    20 -2 11
    20 4 -9
    20 -4 -9
    20 -4 -9
    -20 -4 9
    20 4 -8
    20 -4 -8
    20 -4 -8
    20 4 -7
    -20 -4 7
    20 -4 -7
    20 -4 -7
    20 -4 -6
    -20 -4 6
    20 -4 -6
    20 -4 -6
    20 4 -6
    20 -4 -5
    20 4 -5
    20 -4 -5
    20 -4 -5
    20 -4 -4
    -20 -4 4
    20 -4 -4
    20 -4 -4
    20 4 -4
    20 -4 -3
    20 -4 -3
    -20 -4 3
    20 -4 -2
    -20 -4 2
    -20 4 1
    20 -4 -1
    -20 -4 1
    -20 4 0
    20 -4 0
    -20 -4 0
    -20 4 -1
    20 -4 1
    -20 -4 -1
    -20 -4 -1
    -20 -4 -2
    -20 -4 -2
    -20 4 -2
    20 -4 2
    -20 -4 -3
    20 -4 3
    -20 -4 -3
    -20 4 -3
    20 -4 3
    -20 -4 -4
    20 -4 4
    20 -4 4
    -20 4 -4
    -20 -4 -4
    -20 -4 -4
    -20 4 -5
    20 -4 5
    -20 -4 -5
    20 -4 5
    -20 -4 -6
    20 -4 6
    -20 4 -6
    -20 -4 -7
    20 -4 7
    -20 -4 -7
    -20 4 -7
    -20 -4 -8
    -20 4 -8
    -20 -4 -8
    20 -4 8
    -20 -6 1
    20 -6 -1
    20 -6 0
    -20 -6 0
    -20 -6 0
    21 1 -12
    21 -1 -12
    -21 1 12
    21 -1 -11
    21 -1 -11
    21 1 -11
    21 -1 -10
    21 1 -10
    21 1 -10
    21 1 -10
    21 -1 -9
    21 1 -9
    21 1 -9
    21 1 -9
    21 1 -8
    21 1 -8
    21 -1 -8
    21 -1 -8
    21 -1 -7
    21 -1 -7
    21 1 -7
    -21 -1 7
    21 1 -7
    21 1 -7
    21 1 -6
    21 -1 -6
    21 -1 -6
    21 1 -6
    21 1 -6
    21 -1 -6
    -21 -1 6
    21 1 -5
    21 -1 -5
    21 -1 -5
    21 1 -5
    -21 -1 5
    21 1 -5
    21 -1 -5
    21 -1 -4
    21 1 -4
    21 1 -4
    21 -1 -4
    21 1 -4
    -21 -1 4
    -21 1 4
    21 -1 -3
    -21 -1 3
    -21 1 3
    -21 -1 2
    -21 -1 2
    21 -1 -2
    21 -1 -2
    -21 -1 1
    -21 -1 1
    -21 -1 1
    -21 -1 1
    21 -1 -1
    21 -1 -1
    -21 -1 0
    -21 -1 0
    -21 -1 0
    21 -1 0
    -21 -1 0
    21 -1 0
    -21 -1 -1
    -21 1 -1
    -21 -1 -1
    -21 -1 -1
    -21 -1 -2
    -21 -1 -2
    -21 1 -2
    -21 -1 -2
    -21 1 -2
    -21 -1 -3
    -21 1 -3
    -21 -1 -3
    -21 -1 -3
    -21 1 -3
    -21 -1 -3
    -21 1 -3
    -21 -1 -4
    -21 -1 -4
    -21 -1 -4
    -21 1 -4
    -21 1 -4
    -21 1 -4
    -21 1 -4
    -21 1 -5
    -21 1 -5
    -21 1 -5
    -21 -1 -5
    -21 1 -5
    -21 -1 -5
    -21 -1 -5
    -21 -1 -5
    -21 -1 -6
    -21 -1 -6
    -21 1 -6
    -21 -1 -6
    -21 -1 -6
    -21 1 -6
    -21 1 -6
    -21 -1 -6
    -21 1 -6
    -21 -1 -6
    -21 1 -7
    -21 -1 -7
    -21 1 -7
    -21 -1 -7
    -21 -1 -7
    -21 -1 -7
    -21 -1 -7
    -21 1 -7
    -21 1 -8
    -21 1 -8
    -21 -1 -8
    -21 -1 -8
    -21 1 -9
    -21 -1 -9
    -21 1 -9
    -21 -1 -9
    -21 1 -9
    -21 -1 -9
    -21 -1 -10
    -21 1 -10
    -21 1 -10
    -21 -1 -10
    -21 1 -11
    -21 -1 -11
    21 3 -10
    21 -3 -10
    21 3 -10
    -21 -3 10
    21 -3 -10
    -21 -3 10
    21 -3 -10
    21 -3 -9
    21 -3 -9
    -21 -3 9
    21 3 -9
    21 3 -9
    -21 -3 9
    21 -3 -9
    21 -3 -8
    21 -3 -8
    -21 -3 8
    21 3 -8
    21 3 -8
    -21 -3 8
    21 -3 -8
    21 -3 -7
    21 -3 -7
    -21 -3 7
    -21 -3 7
    21 -3 -7
    21 3 -7
    21 3 -7
    21 -3 -6
    -21 -3 6
    -21 -3 6
    21 -3 -6
    21 3 -6
    21 -3 -6
    21 3 -6
    21 -3 -5
    -21 -3 5
    -21 -3 5
    21 3 -5
    21 3 -5
    21 -3 -5
    21 -3 -5
    21 -3 -4
    21 3 -4
    21 -3 -4
    -21 -3 4
    21 3 -4
    -21 -3 4
    21 -3 -4
    21 3 -4
    21 -3 -3
    -21 -3 3
    21 3 -3
    -21 -3 3
    21 -3 -3
    21 -3 -2
    -21 -3 2
    21 -3 -2
    -21 -3 2
    21 3 -2
    21 -3 -1
    -21 -3 1
    21 3 -1
    -21 3 1
    21 -3 -1
    -21 -3 1
    -21 -3 0
    21 -3 0
    -21 -3 0
    -21 -3 0
    -21 3 0
    -21 -3 0
    21 3 0
    21 -3 0
    21 -3 0
    -21 -3 0
    -21 -3 -1
    21 -3 1
    -21 -3 -1
    -21 -3 -1
    -21 -3 -1
    21 -3 1
    -21 3 -1
    -21 -3 -1
    -21 -3 -1
    -21 -3 -2
    -21 -3 -2
    21 -3 2
    -21 -3 -2
    21 -3 2
    -21 -3 -2
    -21 -3 -2
    -21 -3 -2
    -21 3 -2
    -21 -3 -2
    -21 -3 -3
    21 -3 3
    -21 -3 -3
    -21 3 -3
    -21 -3 -3
    -21 -3 -3
    21 -3 3
    -21 -3 -3
    -21 -3 -3
    -21 -3 -4
    -21 -3 -4
    -21 3 -4
    21 -3 4
    -21 -3 -4
    -21 -3 -5
    -21 -3 -5
    -21 -3 -5
    21 -3 5
    -21 3 -5
    -21 -3 -6
    21 -3 6
    -21 3 -6
    -21 -3 -6
    -21 -3 -7
    -21 -3 -7
    -21 3 -8
    21 -3 8
    -21 -3 -8
    21 -3 9
    -21 -3 -9
    21 -3 10
    21 5 -6
    21 -5 -6
    21 5 -5
    21 -5 -5
    21 -5 -5
    -21 -5 4
    21 -5 -4
    -21 -5 3
    21 -5 -3
    21 -5 -3
    21 -5 -3
    -21 -5 2
    21 -5 -2
    21 -5 -2
    21 -5 -2
    21 -5 -1
    -21 -5 1
    21 -5 -1
    21 -5 -1
    -21 -5 1
    21 -5 0
    -21 -5 0
    21 -5 0
    -21 -5 0
    -21 -5 -1
    -21 -5 -1
    21 -5 1
    -21 -5 -2
    -21 5 -2
    -21 -5 -2
    -21 -5 -2
    21 -5 2
    -21 -5 -3
    -21 5 -3
    -21 -5 -3
    -21 -5 -3
    21 -5 3
    -21 5 -4
    -21 -5 -4
    21 -5 4
    -21 5 -5
    -21 -5 -5
    21 -5 5
    -21 -5 -6
    -21 -5 -6
    22 0 -12
    22 0 -11
    22 0 -10
    22 0 -9
    22 0 -9
    22 0 -8
    22 0 -8
    -22 0 7
    22 0 -7
    22 0 -7
    -22 0 6
    22 0 -6
    22 0 -6
    -22 0 5
    22 0 -5
    22 0 -5
    -22 0 4
    22 0 -4
    22 0 -4
    22 0 -3
    -22 0 3
    -22 0 2
    -22 0 1
    -22 0 0
    -22 0 0
    -22 0 0
    -22 0 -1
    -22 0 -1
    -22 0 -1
    -22 0 -2
    -22 0 -2
    -22 0 -2
    -22 0 -3
    -22 0 -3
    -22 0 -3
    -22 0 -4
    -22 0 -4
    -22 0 -4
    -22 0 -4
    -22 0 -4
    -22 0 -5
    -22 0 -5
    -22 0 -5
    -22 0 -5
    -22 0 -5
    -22 0 -6
    -22 0 -6
    -22 0 -6
    -22 0 -6
    -22 0 -6
    -22 0 -6
    -22 0 -7
    -22 0 -7
    -22 0 -7
    -22 0 -7
    -22 0 -8
    -22 0 -8
    -22 0 -9
    -22 0 -9
    -22 0 -9
    -22 0 -10
    -22 0 -10
    -22 0 -11
    22 2 -11
    22 -2 -11
    -22 -2 11
    22 -2 -10
    22 2 -10
    22 2 -10
    22 -2 -10
    -22 -2 10
    22 2 -9
    22 2 -9
    22 -2 -9
    -22 -2 9
    22 -2 -9
    22 -2 -8
    22 2 -8
    22 2 -8
    22 2 -7
    22 2 -7
    22 -2 -7
    22 -2 -6
    22 -2 -6
    22 2 -6
    -22 -2 6
    22 2 -6
    22 -2 -6
    22 2 -5
    22 -2 -5
    22 2 -5
    22 -2 -5
    22 -2 -5
    22 2 -4
    22 2 -4
    22 -2 -4
    -22 -2 4
    22 -2 -4
    22 2 -3
    22 -2 -3
    -22 -2 3
    22 -2 -3
    22 2 -2
    -22 -2 2
    22 -2 -2
    22 -2 -2
    -22 -2 2
    -22 -2 2
    22 -2 -1
    -22 -2 1
    22 2 -1
    -22 -2 1
    22 -2 -1
    -22 -2 1
    -22 -2 1
    22 -2 0
    22 2 0
    -22 2 0
    -22 -2 0
    22 -2 0
    -22 -2 0
    -22 -2 0
    22 -2 0
    22 -2 1
    -22 2 -1
    -22 -2 -1
    -22 -2 -1
    -22 -2 -1
    -22 2 -1
    -22 -2 -1
    -22 2 -2
    -22 -2 -2
    -22 2 -2
    -22 -2 -2
    -22 -2 -2
    22 -2 2
    22 -2 3
    -22 2 -3
    22 -2 3
    -22 2 -3
    -22 -2 -3
    -22 -2 -3
    -22 -2 -3
    -22 2 -3
    -22 -2 -4
    -22 -2 -4
    -22 -2 -4
    -22 2 -4
    -22 2 -4
    22 -2 4
    -22 -2 -5
    -22 -2 -5
    -22 2 -5
    -22 2 -5
    -22 2 -5
    22 -2 5
    -22 2 -6
    -22 -2 -6
    -22 2 -6
    22 -2 6
    -22 2 -6
    -22 2 -7
    -22 -2 -7
    -22 -2 -7
    -22 -2 -7
    22 -2 7
    22 -2 8
    -22 -2 -8
    -22 2 -8
    -22 -2 -8
    -22 2 -8
    -22 -2 -8
    -22 2 -9
    -22 -2 -9
    -22 -2 -9
    22 -2 9
    -22 -2 -9
    -22 2 -9
    22 -2 10
    -22 -2 -10
    -22 2 -10
    -22 -4 9
    22 4 -9
    22 -4 -9
    22 -4 -9
    -22 -4 8
    22 -4 -8
    22 4 -8
    22 -4 -8
    -22 -4 7
    22 -4 -7
    22 4 -7
    22 -4 -6
    22 -4 -6
    22 4 -6
    -22 -4 5
    22 -4 -5
    22 -4 -5
    22 4 -5
    22 -4 -4
    -22 -4 4
    22 4 -4
    22 -4 -3
    -22 -4 3
    22 -4 -2
    -22 -4 2
    -22 4 1
    -22 -4 1
    -22 4 0
    -22 -4 0
    -22 -4 0
    -22 4 -1
    -22 -4 -1
    -22 -4 -1
    -22 4 -2
    -22 -4 -2
    22 -4 3
    -22 -4 -3
    -22 4 -3
    22 -4 4
    -22 4 -4
    -22 -4 -4
    -22 -4 -4
    -22 4 -5
    -22 -4 -5
    -22 4 -6
    -22 -4 -6
    22 -4 6
    -22 4 -7
    -22 -4 -7
    -22 -4 -7
    22 -4 7
    22 -4 8
    -22 -4 -8
    23 -1 -12
    -23 1 12
    23 -1 -11
    23 -1 -11
    23 1 -11
    23 -1 -10
    23 1 -10
    -23 -1 10
    23 1 -10
    23 1 -10
    23 1 -9
    23 -1 -9
    23 1 -9
    23 1 -8
    23 -1 -8
    23 1 -7
    23 1 -7
    23 -1 -7
    23 1 -6
    23 -1 -6
    23 1 -6
    23 -1 -6
    23 1 -6
    -23 -1 6
    23 -1 -6
    23 1 -5
    23 -1 -5
    23 1 -5
    -23 -1 5
    23 1 -5
    23 -1 -5
    23 -1 -5
    23 -1 -4
    23 1 -4
    23 -1 -4
    23 1 -4
    -23 -1 4
    -23 1 4
    23 -1 -4
    23 1 -4
    23 -1 -3
    -23 -1 3
    -23 -1 3
    -23 1 3
    23 -1 -2
    -23 -1 2
    -23 -1 2
    23 -1 -1
    23 -1 -1
    -23 -1 1
    -23 -1 1
    -23 -1 0
    -23 -1 0
    -23 1 0
    -23 -1 0
    -23 -1 0
    -23 -1 -1
    -23 -1 -1
    -23 -1 -1
    -23 1 -1
    -23 1 -2
    -23 -1 -2
    -23 -1 -2
    -23 1 -2
    -23 -1 -2
    -23 -1 -2
    -23 -1 -2
    -23 1 -2
    -23 1 -3
    -23 -1 -3
    -23 -1 -3
    -23 1 -3
    -23 -1 -3
    -23 1 -3
    -23 -1 -3
    -23 1 -4
    -23 -1 -4
    -23 -1 -4
    -23 -1 -4
    -23 1 -4
    -23 -1 -4
    -23 1 -4
    -23 1 -5
    -23 1 -5
    -23 1 -5
    -23 -1 -5
    -23 -1 -5
    -23 -1 -5
    -23 1 -5
    -23 1 -6
    -23 -1 -6
    -23 1 -6
    -23 1 -6
    -23 -1 -6
    -23 -1 -6
    -23 -1 -6
    -23 1 -6
    -23 1 -7
    -23 -1 -7
    -23 -1 -7
    -23 -1 -7
    -23 -1 -7
    -23 1 -7
    -23 1 -7
    -23 -1 -7
    -23 1 -8
    -23 -1 -8
    -23 -1 -8
    -23 1 -8
    -23 -1 -9
    -23 1 -9
    -23 -1 -9
    -23 1 -9
    -23 1 -9
    -23 1 -10
    -23 -1 -10
    -23 -1 -10
    -23 1 -10
    -23 1 -11
    -23 -1 -11
    23 3 -10
    23 -3 -10
    23 3 -10
    -23 -3 10
    -23 -3 10
    23 -3 -10
    23 -3 -9
    23 -3 -9
    23 -3 -9
    23 3 -9
    -23 -3 9
    23 3 -9
    -23 -3 9
    23 3 -8
    23 -3 -8
    -23 -3 8
    23 3 -8
    -23 -3 8
    23 -3 -8
    23 3 -7
    23 -3 -7
    -23 -3 7
    -23 -3 7
    23 3 -7
    23 -3 -7
    23 -3 -6
    23 3 -6
    -23 -3 6
    23 -3 -6
    23 3 -6
    -23 -3 6
    23 3 -5
    -23 -3 5
    23 -3 -5
    23 3 -5
    23 -3 -5
    23 3 -4
    23 -3 -4
    23 -3 -4
    -23 -3 4
    23 -3 -3
    23 3 -3
    23 -3 -3
    -23 -3 3
    -23 -3 3
    23 -3 -2
    23 3 -2
    23 -3 -2
    -23 -3 2
    -23 -3 2
    -23 -3 1
    -23 3 1
    -23 -3 1
    23 -3 -1
    23 -3 -1
    -23 -3 1
    23 3 -1
    -23 -3 0
    -23 -3 0
    -23 -3 0
    23 -3 0
    -23 -3 0
    23 -3 0
    -23 3 0
    23 -3 1
    -23 -3 -1
    -23 -3 -1
    -23 -3 -1
    -23 -3 -1
    -23 -3 -1
    23 -3 1
    23 -3 1
    -23 -3 -1
    -23 3 -1
    -23 -3 -2
    -23 -3 -2
    -23 -3 -2
    -23 -3 -2
    -23 -3 -2
    -23 -3 -2
    -23 3 -2
    23 -3 2
    23 -3 3
    -23 -3 -3
    -23 -3 -3
    -23 -3 -3
    -23 3 -3
    -23 -3 -4
    -23 -3 -4
    -23 -3 -4
    -23 3 -4
    -23 -3 -5
    -23 3 -5
    -23 -3 -5
    23 -3 5
    -23 -3 -6
    -23 3 -6
    -23 -3 -6
    23 -3 6
    -23 -3 -7
    -23 -3 -7
    23 -3 7
    -23 3 -8
    -23 -3 -8
    23 -3 8
    -23 3 -9
    -23 -3 -9
    23 -3 9
    23 5 -6
    23 -5 -6
    -23 -5 5
    23 -5 -5
    23 -5 -4
    23 -5 -4
    -23 -5 4
    23 -5 -3
    23 -5 -3
    23 -5 -3
    -23 -5 3
    -23 -5 3
    23 -5 -2
    23 -5 -2
    23 -5 -2
    -23 -5 2
    -23 -5 2
    23 -5 -1
    -23 -5 1
    23 -5 -1
    -23 -5 1
    23 -5 0
    -23 -5 0
    23 -5 0
    -23 -5 0
    -23 5 -1
    -23 -5 -1
    -23 -5 -1
    23 -5 1
    23 -5 1
    -23 -5 -2
    -23 -5 -2
    -23 5 -2
    -23 -5 -2
    -23 -5 -3
    -23 5 -3
    -23 -5 -4
    -23 5 -4
    -23 -5 -5
    -23 5 -5
    -23 -5 -5
    -24 0 12
    24 0 -12
    24 0 -11
    24 0 -10
    24 0 -9
    24 0 -9
    24 0 -8
    24 0 -8
    24 0 -7
    -24 0 6
    24 0 -6
    24 0 -5
    -24 0 5
    24 0 -5
    24 0 -4
    24 0 -4
    -24 0 4
    -24 0 3
    -24 0 3
    -24 0 2
    -24 0 1
    -24 0 1
    -24 0 0
    -24 0 0
    -24 0 0
    -24 0 -1
    -24 0 -1
    -24 0 -1
    -24 0 -2
    -24 0 -2
    -24 0 -2
    -24 0 -2
    -24 0 -2
    -24 0 -3
    -24 0 -3
    -24 0 -3
    -24 0 -3
    -24 0 -3
    -24 0 -3
    -24 0 -4
    -24 0 -4
    -24 0 -4
    -24 0 -4
    -24 0 -4
    -24 0 -4
    -24 0 -5
    -24 0 -5
    -24 0 -5
    -24 0 -5
    -24 0 -5
    -24 0 -6
    -24 0 -6
    -24 0 -6
    -24 0 -7
    -24 0 -7
    -24 0 -7
    -24 0 -8
    -24 0 -8
    -24 0 -8
    -24 0 -9
    -24 0 -9
    -24 0 -9
    -24 0 -10
    -24 0 -10
    -24 0 -10
    -24 0 -11
    24 -2 -11
    24 2 -11
    24 2 -11
    -24 -2 11
    -24 -2 11
    -24 -2 10
    24 2 -10
    24 2 -10
    24 -2 -10
    -24 -2 10
    -24 2 9
    24 2 -9
    24 -2 -9
    -24 -2 9
    -24 2 8
    -24 -2 8
    24 2 -8
    24 2 -8
    -24 2 7
    -24 -2 7
    24 2 -7
    24 2 -7
    -24 2 6
    24 2 -6
    24 -2 -6
    24 2 -6
    24 -2 -5
    24 2 -5
    -24 -2 5
    24 2 -5
    24 -2 -5
    -24 2 5
    24 -2 -5
    -24 2 4
    -24 -2 4
    24 2 -4
    24 -2 -4
    24 -2 -4
    -24 -2 3
    24 -2 -3
    24 2 -3
    24 -2 -3
    -24 -2 2
    24 -2 -2
    -24 -2 2
    -24 -2 2
    24 -2 -2
    -24 -2 2
    -24 -2 1
    -24 -2 1
    24 -2 -1
    -24 -2 1
    -24 -2 1
    24 -2 -1
    24 -2 0
    -24 -2 0
    24 -2 0
    -24 2 0
    -24 2 0
    -24 -2 0
    -24 -2 0
    -24 2 -1
    -24 2 -1
    -24 -2 -1
    24 -2 1
    24 -2 1
    -24 -2 -1
    -24 2 -1
    -24 -2 -1
    24 -2 2
    -24 2 -2
    -24 -2 -2
    -24 -2 -2
    -24 -2 -2
    -24 2 -2
    -24 2 -2
    -24 -2 -3
    -24 -2 -3
    -24 2 -3
    -24 -2 -3
    -24 -2 -3
    -24 2 -3
    24 -2 3
    24 -2 4
    -24 -2 -4
    -24 2 -4
    -24 2 -4
    -24 -2 -4
    -24 -2 -4
    -24 2 -5
    -24 2 -5
    -24 -2 -5
    24 -2 5
    -24 -2 -5
    -24 -2 -6
    -24 2 -6
    -24 2 -6
    -24 -2 -6
    24 -2 6
    -24 2 -6
    -24 -2 -6
    24 -2 7
    -24 -2 -7
    -24 2 -7
    -24 -2 -7
    -24 2 -8
    24 -2 8
    -24 -2 -8
    -24 -2 -8
    -24 2 -8
    -24 -2 -9
    -24 -2 -9
    -24 2 -9
    24 -2 9
    -24 2 -9
    24 -2 10
    -24 -2 -10
    -24 2 -10
    24 4 -8
    -24 -4 8
    24 -4 -8
    24 4 -7
    -24 -4 7
    24 -4 -7
    -24 -4 7
    24 -4 -6
    24 4 -6
    24 -4 -6
    -24 -4 6
    24 -4 -5
    -24 -4 5
    24 -4 -5
    24 4 -5
    -24 -4 4
    24 -4 -4
    -24 -4 3
    24 -4 -3
    24 -4 -2
    -24 4 2
    -24 -4 2
    -24 4 1
    -24 -4 1
    -24 4 0
    -24 -4 0
    -24 -4 0
    -24 4 -1
    -24 -4 -1
    -24 4 -2
    -24 -4 -2
    -24 4 -3
    -24 -4 -3
    -24 -4 -4
    24 -4 4
    -24 4 -4
    -24 -4 -5
    24 -4 5
    -24 4 -5
    -24 -4 -6
    -24 -4 -6
    -24 4 -6
    24 -4 6
    -24 -4 -7
    24 -4 7
    -25 1 11
    -25 -1 11
    25 -1 -11
    25 1 -10
    -25 -1 10
    -25 1 10
    25 -1 -10
    25 -1 -10
    25 1 -9
    25 -1 -9
    25 1 -9
    25 1 -8
    25 -1 -8
    25 1 -8
    25 1 -7
    25 1 -7
    25 -1 -7
    -25 -1 6
    25 1 -6
    25 -1 -6
    25 1 -6
    25 -1 -6
    25 1 -6
    -25 1 5
    25 -1 -5
    -25 -1 5
    25 1 -5
    25 1 -5
    25 1 -5
    25 -1 -5
    -25 -1 4
    25 1 -4
    25 -1 -4
    25 1 -4
    -25 -1 4
    25 -1 -4
    -25 1 4
    -25 -1 3
    -25 -1 3
    25 -1 -3
    -25 -1 3
    -25 1 3
    -25 -1 2
    -25 -1 2
    25 -1 -2
    -25 -1 2
    -25 1 2
    -25 1 1
    -25 -1 1
    -25 -1 1
    -25 -1 1
    25 -1 -1
    -25 -1 1
    -25 1 0
    -25 -1 0
    -25 -1 0
    -25 -1 0
    -25 1 0
    -25 -1 0
    -25 -1 -1
    -25 -1 -1
    -25 -1 -1
    -25 1 -1
    -25 -1 -1
    -25 1 -1
    -25 -1 -1
    -25 -1 -2
    -25 1 -2
    -25 -1 -2
    -25 -1 -2
    -25 1 -2
    -25 1 -2
    -25 -1 -2
    -25 1 -3
    -25 1 -3
    -25 1 -3
    -25 -1 -3
    -25 -1 -3
    -25 -1 -3
    -25 -1 -4
    -25 1 -4
    -25 1 -4
    -25 -1 -4
    -25 1 -4
    -25 1 -4
    -25 -1 -4
    -25 -1 -4
    -25 1 -5
    -25 -1 -5
    -25 1 -5
    -25 1 -5
    -25 1 -5
    -25 -1 -5
    -25 -1 -5
    -25 -1 -6
    -25 -1 -6
    -25 1 -6
    -25 -1 -6
    -25 -1 -6
    -25 1 -6
    -25 1 -6
    -25 -1 -7
    -25 -1 -7
    -25 -1 -7
    -25 1 -7
    -25 1 -7
    -25 1 -7
    -25 -1 -7
    -25 -1 -8
    -25 1 -8
    -25 -1 -8
    -25 1 -8
    -25 -1 -8
    -25 1 -9
    -25 -1 -9
    -25 1 -9
    -25 -1 -9
    -25 1 -9
    -25 1 -10
    -25 -1 -10
    -25 -1 -10
    25 3 -10
    -25 -3 10
    -25 -3 10
    25 3 -10
    25 -3 -10
    25 -3 -10
    -25 -3 9
    25 3 -9
    -25 -3 9
    25 3 -9
    25 -3 -9
    -25 -3 8
    25 3 -8
    -25 -3 8
    25 3 -8
    25 -3 -8
    -25 -3 7
    25 3 -7
    -25 -3 7
    25 3 -7
    25 -3 -7
    -25 -3 6
    25 3 -6
    25 -3 -6
    -25 -3 6
    25 -3 -6
    25 3 -6
    25 3 -5
    25 -3 -5
    -25 -3 5
    25 -3 -5
    25 3 -5
    25 3 -4
    25 -3 -4
    -25 -3 4
    25 3 -3
    25 -3 -3
    -25 -3 3
    -25 -3 2
    -25 3 2
    -25 -3 2
    25 -3 -1
    -25 -3 1
    -25 -3 1
    -25 -3 1
    -25 3 1
    25 -3 0
    -25 -3 0
    -25 -3 0
    -25 3 0
    -25 -3 0
    -25 3 -1
    -25 -3 -1
    -25 -3 -1
    -25 -3 -1
    -25 -3 -2
    25 -3 2
    -25 -3 -2
    -25 -3 -2
    -25 3 -2
    -25 -3 -3
    25 -3 3
    -25 -3 -3
    -25 3 -3
    -25 -3 -3
    25 -3 4
    -25 3 -4
    -25 -3 -4
    -25 -3 -4
    -25 -3 -5
    25 -3 5
    -25 -3 -5
    -25 3 -5
    -25 -3 -5
    -25 -3 -6
    25 -3 6
    -25 -3 -6
    -25 -3 -6
    25 -3 7
    -25 -3 -7
    -25 -3 -7
    -25 -3 -8
    25 -3 8
    -25 -3 -8
    -25 3 -8
    -25 3 -9
    -25 -3 -9
    25 -3 9
    25 -5 -5
    -25 -5 5
    25 -5 -4
    -25 -5 4
    25 -5 -4
    25 -5 -3
    -25 -5 3
    -25 -5 3
    -25 -5 3
    25 -5 -3
    25 -5 -2
    -25 -5 2
    25 -5 -2
    -25 -5 2
    -25 -5 1
    25 -5 -1
    -25 -5 1
    -25 -5 0
    25 -5 0
    -25 -5 0
    25 -5 1
    -25 -5 -1
    -25 -5 -1
    -25 5 -1
    25 -5 2
    -25 -5 -2
    -25 5 -2
    -25 -5 -2
    -25 -5 -2
    -25 -5 -3
    -25 5 -3
    -25 -5 -4
    -25 5 -4
    -26 0 11
    26 0 -11
    26 0 -10
    26 0 -9
    26 0 -8
    26 0 -7
    -26 0 6
    26 0 -6
    26 0 -6
    -26 0 5
    26 0 -5
    -26 0 5
    26 0 -5
    -26 0 4
    -26 0 4
    -26 0 3
    -26 0 3
    -26 0 2
    -26 0 1
    -26 0 1
    -26 0 1
    -26 0 0
    -26 0 0
    -26 0 0
    -26 0 0
    -26 0 -1
    -26 0 -1
    -26 0 -1
    -26 0 -1
    -26 0 -1
    -26 0 -1
    -26 0 -2
    -26 0 -2
    -26 0 -2
    -26 0 -2
    -26 0 -2
    -26 0 -3
    -26 0 -3
    -26 0 -3
    -26 0 -3
    -26 0 -3
    -26 0 -4
    -26 0 -4
    -26 0 -4
    -26 0 -4
    -26 0 -4
    -26 0 -4
    -26 0 -5
    -26 0 -5
    -26 0 -5
    -26 0 -5
    -26 0 -5
    -26 0 -6
    -26 0 -6
    -26 0 -6
    -26 0 -7
    -26 0 -7
    -26 0 -7
    -26 0 -8
    -26 0 -8
    -26 0 -8
    -26 0 -8
    -26 0 -9
    -26 0 -9
    -26 0 -10
    -26 0 -10
    -26 -2 11
    26 -2 -11
    26 2 -10
    26 -2 -10
    -26 -2 10
    -26 -2 10
    26 2 -10
    26 2 -9
    26 2 -9
    -26 2 9
    26 -2 -9
    -26 -2 9
    -26 -2 9
    -26 -2 8
    26 2 -8
    -26 2 8
    -26 -2 8
    26 2 -8
    -26 -2 7
    -26 2 7
    26 2 -7
    -26 -2 7
    26 2 -7
    -26 2 6
    26 2 -6
    -26 -2 6
    26 2 -6
    26 -2 -6
    -26 2 5
    26 2 -5
    26 -2 -5
    -26 -2 5
    26 2 -5
    -26 -2 4
    26 2 -4
    26 -2 -4
    26 -2 -4
    26 -2 -4
    -26 2 4
    -26 2 3
    26 -2 -3
    -26 -2 3
    26 2 -3
    -26 -2 2
    -26 -2 2
    -26 -2 2
    -26 2 2
    26 -2 -2
    -26 -2 2
    -26 -2 1
    26 -2 -1
    -26 2 1
    -26 -2 1
    -26 -2 1
    26 -2 -1
    -26 2 0
    -26 -2 0
    26 -2 0
    -26 -2 0
    -26 2 0
    -26 2 0
    -26 2 -1
    -26 -2 -1
    -26 -2 -1
    -26 -2 -1
    -26 2 -1
    -26 2 -1
    -26 2 -2
    -26 -2 -2
    -26 -2 -2
    -26 -2 -2
    -26 2 -2
    -26 2 -2
    26 -2 3
    -26 -2 -3
    -26 2 -3
    -26 2 -3
    -26 -2 -3
    -26 -2 -3
    -26 -2 -3
    26 -2 4
    -26 2 -4
    -26 -2 -4
    -26 -2 -4
    -26 -2 -4
    -26 2 -5
    26 -2 5
    -26 2 -5
    -26 -2 -5
    -26 -2 -5
    -26 -2 -6
    -26 2 -6
    26 -2 6
    -26 2 -6
    -26 2 -6
    -26 -2 -6
    -26 -2 -6
    -26 -2 -7
    26 -2 7
    -26 2 -7
    -26 -2 -7
    -26 2 -7
    -26 -2 -7
    -26 -2 -8
    -26 2 -8
    -26 2 -8
    26 -2 8
    -26 -2 -8
    -26 2 -9
    -26 2 -9
    -26 -2 -9
    26 4 -8
    26 -4 -8
    -26 -4 8
    26 4 -7
    26 -4 -7
    -26 -4 7
    26 4 -6
    26 -4 -6
    -26 -4 6
    -26 -4 5
    26 -4 -5
    -26 -4 4
    26 -4 -4
    -26 -4 3
    -26 4 3
    26 -4 -3
    -26 -4 2
    -26 4 2
    26 -4 -2
    -26 -4 1
    -26 4 1
    26 -4 -1
    -26 -4 0
    -26 -4 0
    -26 4 0
    -26 -4 -1
    -26 4 -1
    -26 -4 -2
    -26 4 -2
    -26 -4 -3
    -26 -4 -3
    -26 4 -3
    -26 -4 -4
    -26 4 -4
    -26 -4 -5
    -26 4 -5
    -26 -4 -6
    -26 4 -6
    -26 -4 -7
    -26 4 -7
    -27 -1 11
    -27 1 11
    -27 1 10
    27 1 -10
    -27 -1 10
    -27 -1 10
    27 -1 -10
    27 -1 -9
    -27 1 9
    27 1 -9
    -27 1 8
    27 1 -8
    27 -1 -8
    27 1 -8
    -27 1 7
    27 1 -7
    27 1 -7
    -27 1 6
    27 1 -6
    27 1 -6
    27 1 -5
    -27 -1 5
    27 1 -5
    27 -1 -5
    27 1 -5
    27 -1 -5
    -27 -1 5
    -27 1 5
    -27 -1 4
    -27 -1 4
    27 1 -4
    -27 1 4
    -27 -1 4
    27 -1 -4
    27 1 -4
    27 -1 -4
    27 -1 -3
    -27 -1 3
    -27 -1 3
    -27 -1 3
    -27 1 3
    27 -1 -3
    -27 -1 2
    -27 1 2
    27 -1 -2
    -27 -1 2
    -27 -1 1
    -27 -1 1
    -27 1 1
    -27 -1 1
    -27 -1 0
    -27 1 0
    -27 1 0
    -27 -1 0
    -27 -1 0
    -27 -1 0
    -27 -1 -1
    -27 1 -1
    -27 1 -1
    -27 -1 -1
    -27 1 -1
    -27 -1 -1
    -27 -1 -1
    -27 1 -2
    -27 -1 -2
    -27 -1 -2
    -27 1 -2
    -27 -1 -2
    -27 1 -2
    -27 -1 -2
    -27 1 -3
    -27 1 -3
    -27 -1 -3
    -27 -1 -3
    -27 -1 -3
    -27 1 -3
    -27 1 -3
    -27 1 -4
    -27 1 -4
    -27 -1 -4
    -27 1 -4
    -27 1 -4
    -27 1 -4
    -27 -1 -4
    -27 -1 -4
    -27 -1 -4
    -27 1 -5
    -27 1 -5
    -27 -1 -5
    -27 1 -5
    -27 -1 -5
    -27 -1 -5
    -27 1 -6
    -27 -1 -6
    -27 -1 -6
    -27 1 -6
    -27 1 -6
    -27 -1 -6
    -27 -1 -7
    -27 1 -7
    -27 1 -7
    -27 -1 -7
    -27 -1 -7
    -27 1 -7
    -27 -1 -8
    -27 -1 -8
    -27 -1 -8
    -27 1 -8
    -27 -1 -9
    -27 1 -9
    -27 -1 -9
    -27 1 -9
    -27 1 -9
    -27 -1 -10
    -27 1 -10
    -27 -1 -10
    -27 1 -10
    27 -3 -9
    -27 -3 9
    27 3 -9
    -27 -3 9
    27 3 -9
    27 -3 -8
    -27 -3 8
    27 3 -8
    -27 -3 8
    27 3 -8
    27 -3 -7
    -27 -3 7
    -27 -3 7
    27 3 -7
    27 3 -7
    27 3 -6
    27 3 -6
    27 -3 -6
    -27 -3 6
    27 -3 -6
    27 3 -5
    27 -3 -5
    27 -3 -5
    -27 -3 5
    27 -3 -4
    27 3 -4
    -27 -3 4
    27 3 -3
    -27 -3 3
    27 3 -2
    27 -3 -2
    -27 3 2
    -27 -3 2
    -27 -3 1
    -27 3 1
    -27 -3 1
    -27 -3 0
    -27 -3 0
    -27 3 0
    -27 -3 -1
    -27 3 -1
    -27 -3 -1
    -27 -3 -2
    -27 3 -2
    -27 -3 -2
    27 -3 2
    -27 3 -3
    -27 -3 -3
    -27 -3 -3
    27 -3 3
    -27 -3 -3
    -27 3 -4
    -27 -3 -4
    27 -3 4
    -27 3 -4
    -27 -3 -4
    -27 -3 -4
    27 -3 5
    -27 -3 -5
    -27 -3 -5
    -27 -3 -5
    -27 -3 -6
    -27 -3 -6
    -27 -3 -6
    27 -3 6
    -27 -3 -7
    -27 -3 -7
    27 -3 7
    27 -3 8
    -27 -3 -8
    -27 3 -8
    -27 -3 -8
    27 -5 -4
    27 -5 -4
    27 -5 -3
    27 -5 -3
    -27 -5 3
    27 -5 -2
    27 -5 -2
    -27 -5 2
    -27 -5 1
    27 -5 -1
    -27 -5 1
    27 -5 0
    -27 -5 0
    -27 -5 0
    -27 5 0
    27 -5 1
    -27 -5 -1
    -27 -5 -1
    -27 5 -1
    -27 -5 -1
    27 -5 2
    -27 5 -2
    -27 -5 -2
    27 -5 3
    -27 5 -3
    -27 -5 -3
    -28 0 11
    -28 0 10
    -28 0 9
    -28 0 8
    28 0 -8
    -28 0 7
    28 0 -7
    -28 0 6
    28 0 -6
    -28 0 5
    28 0 -5
    -28 0 5
    -28 0 4
    -28 0 4
    -28 0 3
    -28 0 2
    -28 0 2
    -28 0 1
    -28 0 1
    -28 0 1
    -28 0 0
    -28 0 0
    -28 0 0
    -28 0 0
    -28 0 -1
    -28 0 -1
    -28 0 -1
    -28 0 -1
    -28 0 -1
    -28 0 -2
    -28 0 -2
    -28 0 -2
    -28 0 -2
    -28 0 -2
    -28 0 -3
    -28 0 -3
    -28 0 -3
    -28 0 -3
    -28 0 -3
    -28 0 -4
    -28 0 -4
    -28 0 -4
    -28 0 -4
    -28 0 -4
    -28 0 -4
    -28 0 -5
    -28 0 -5
    -28 0 -5
    -28 0 -5
    -28 0 -5
    -28 0 -6
    -28 0 -6
    -28 0 -7
    -28 0 -7
    -28 0 -7
    -28 0 -8
    -28 0 -8
    -28 0 -8
    -28 0 -8
    -28 0 -9
    -28 0 -9
    -28 0 -10
    -28 0 -10
    28 -2 -10
    -28 -2 10
    28 -2 -10
    28 2 -10
    28 2 -10
    -28 -2 10
    28 2 -9
    -28 -2 9
    28 2 -9
    -28 -2 9
    28 -2 -9
    -28 2 9
    -28 -2 8
    28 2 -8
    -28 2 8
    -28 -2 8
    28 2 -8
    -28 -2 7
    28 2 -7
    -28 2 7
    -28 -2 7
    28 2 -7
    -28 2 6
    28 2 -6
    -28 -2 6
    -28 2 5
    28 2 -5
    -28 -2 5
    28 2 -4
    -28 2 4
    -28 -2 4
    -28 -2 3
    28 2 -3
    -28 -2 3
    28 -2 -3
    -28 2 3
    -28 -2 2
    -28 -2 2
    -28 -2 2
    28 -2 -2
    -28 2 2
    -28 -2 1
    28 -2 -1
    -28 2 1
    -28 -2 1
    -28 2 0
    -28 2 0
    -28 -2 0
    -28 -2 0
    -28 2 0
    -28 2 -1
    -28 -2 -1
    -28 2 -1
    -28 -2 -1
    -28 -2 -1
    -28 2 -1
    -28 -2 -2
    -28 2 -2
    -28 -2 -2
    -28 -2 -2
    -28 -2 -2
    -28 2 -2
    -28 -2 -3
    -28 -2 -3
    -28 -2 -3
    -28 2 -3
    -28 2 -4
    -28 -2 -4
    -28 -2 -4
    -28 2 -4
    -28 -2 -4
    -28 -2 -4
    -28 -2 -5
    -28 -2 -5
    -28 -2 -5
    -28 2 -5
    -28 2 -5
    -28 -2 -6
    -28 -2 -6
    -28 2 -6
    -28 2 -6
    -28 2 -6
    -28 -2 -6
    -28 2 -7
    -28 -2 -7
    -28 -2 -7
    -28 2 -7
    -28 -2 -7
    -28 2 -8
    -28 -2 -8
    -28 2 -8
    -28 -2 -8
    -28 2 -9
    -28 -2 -9
    -28 2 -9
    -28 -4 7
    28 4 -7
    28 -4 -7
    28 -4 -6
    -28 -4 6
    -28 -4 5
    28 -4 -5
    -28 -4 4
    28 -4 -4
    -28 4 3
    -28 -4 3
    28 -4 -3
    -28 -4 2
    -28 4 2
    -28 -4 2
    28 -4 -2
    -28 -4 1
    -28 4 1
    -28 -4 1
    28 -4 -1
    -28 -4 0
    -28 4 0
    -28 -4 -1
    -28 -4 -1
    -28 4 -1
    -28 -4 -2
    -28 4 -2
    -28 -4 -2
    -28 4 -3
    -28 -4 -3
    -28 -4 -3
    -28 4 -4
    -28 -4 -4
    -28 4 -5
    -28 -4 -5
    -28 -4 -6
    -28 4 -6
    -29 1 10
    -29 -1 10
    -29 -1 10
    -29 1 9
    -29 -1 9
    29 1 -9
    -29 -1 9
    -29 1 8
    29 1 -8
    29 1 -8
    -29 -1 8
    -29 1 7
    29 1 -7
    29 1 -7
    -29 -1 7
    -29 1 6
    29 1 -6
    -29 -1 6
    29 1 -6
    -29 1 5
    -29 -1 5
    29 1 -5
    -29 -1 4
    29 1 -4
    29 -1 -4
    -29 1 4
    29 -1 -4
    -29 -1 4
    -29 -1 4
    -29 -1 3
    29 -1 -3
    29 1 -3
    -29 -1 3
    -29 1 3
    -29 -1 2
    29 -1 -2
    -29 1 2
    -29 -1 2
    -29 -1 1
    -29 1 1
    -29 1 1
    -29 -1 1
    -29 1 0
    -29 1 0
    -29 -1 0
    -29 -1 0
    -29 -1 -1
    -29 1 -1
    -29 1 -1
    -29 -1 -1
    -29 1 -1
    -29 -1 -1
    -29 1 -2
    -29 -1 -2
    -29 1 -2
    -29 1 -2
    -29 -1 -2
    -29 1 -2
    -29 1 -3
    -29 -1 -3
    -29 1 -3
    -29 -1 -3
    -29 -1 -3
    -29 1 -3
    -29 1 -3
    -29 1 -3
    -29 -1 -4
    -29 -1 -4
    -29 -1 -4
    -29 1 -4
    -29 1 -4
    -29 1 -4
    -29 -1 -5
    -29 -1 -5
    -29 1 -5
    -29 1 -5
    -29 -1 -5
    -29 1 -5
    -29 -1 -6
    -29 1 -6
    -29 -1 -6
    -29 -1 -6
    -29 1 -6
    -29 1 -6
    -29 1 -6
    -29 -1 -7
    -29 1 -7
    -29 1 -7
    -29 -1 -7
    -29 1 -7
    -29 -1 -8
    -29 1 -8
    -29 -1 -8
    -29 1 -8
    -29 -1 -9
    -29 1 -9
    -29 1 -9
    -29 1 -9
    -29 1 -10
    -29 -3 9
    -29 -3 9
    29 3 -9
    29 3 -9
    29 -3 -9
    -29 -3 8
    29 3 -8
    -29 -3 8
    29 3 -8
    29 -3 -8
    -29 -3 7
    -29 -3 7
    29 3 -7
    29 3 -7
    29 -3 -7
    -29 -3 6
    29 -3 -6
    29 3 -6
    29 3 -6
    29 -3 -6
    -29 -3 5
    29 -3 -5
    29 3 -5
    -29 -3 4
    29 -3 -4
    -29 -3 3
    -29 3 3
    29 -3 -3
    29 3 -3
    -29 3 2
    -29 -3 2
    -29 -3 2
    29 3 -2
    29 -3 -2
    -29 3 1
    -29 -3 1
    -29 -3 1
    29 3 -1
    -29 -3 0
    -29 3 0
    -29 -3 -1
    -29 3 -1
    -29 -3 -2
    -29 3 -2
    -29 -3 -2
    -29 -3 -3
    29 -3 3
    -29 3 -3
    -29 3 -4
    -29 -3 -4
    29 -3 4
    -29 -3 -4
    -29 3 -4
    -29 -3 -4
    -29 3 -5
    -29 -3 -5
    -29 -3 -5
    29 -3 5
    -29 -3 -5
    -29 -3 -5
    29 -3 6
    -29 -3 -6
    -29 -3 -6
    -29 -3 -6
    29 -3 7
    -29 -3 -7
    -29 -3 -7
    -29 3 -7
    29 -3 8
    -29 3 -8
    -29 -3 -8
    -29 -3 -8
    -29 -5 3
    29 -5 -3
    29 -5 -3
    29 -5 -2
    -29 -5 2
    29 -5 -1
    -29 -5 1
    -29 -5 0
    -29 -5 0
    29 -5 0
    -29 5 0
    -29 -5 -1
    29 -5 1
    -29 -5 -1
    -29 5 -1
    29 -5 2
    -29 5 -2
    -29 -5 -2
    -30 0 10
    -30 0 10
    -30 0 9
    -30 0 8
    30 0 -7
    -30 0 7
    30 0 -6
    -30 0 6
    -30 0 5
    -30 0 4
    -30 0 3
    -30 0 3
    -30 0 2
    -30 0 2
    -30 0 1
    -30 0 1
    -30 0 1
    -30 0 0
    -30 0 0
    -30 0 0
    -30 0 0
    -30 0 0
    -30 0 -1
    -30 0 -1
    -30 0 -1
    -30 0 -1
    -30 0 -1
    -30 0 -2
    -30 0 -2
    -30 0 -2
    -30 0 -2
    -30 0 -2
    -30 0 -3
    -30 0 -3
    -30 0 -3
    -30 0 -3
    -30 0 -4
    -30 0 -4
    -30 0 -4
    -30 0 -5
    -30 0 -5
    -30 0 -5
    -30 0 -5
    -30 0 -5
    -30 0 -6
    -30 0 -6
    -30 0 -7
    -30 0 -7
    -30 0 -8
    -30 0 -8
    -30 0 -8
    -30 0 -9
    -30 0 -9
    -30 0 -9
    30 -2 -10
    30 2 -10
    30 -2 -10
    30 2 -10
    -30 -2 10
    -30 -2 10
    -30 2 9
    30 -2 -9
    30 2 -9
    -30 -2 9
    30 2 -9
    -30 -2 9
    -30 -2 8
    30 2 -8
    30 2 -8
    -30 2 8
    -30 -2 8
    -30 -2 7
    30 2 -7
    30 2 -7
    -30 2 7
    -30 -2 7
    30 2 -6
    30 2 -6
    -30 -2 6
    -30 2 6
    30 2 -5
    -30 -2 5
    -30 2 5
    30 2 -4
    -30 -2 4
    -30 2 4
    30 2 -3
    -30 -2 3
    -30 2 3
    -30 -2 2
    -30 2 2
    -30 2 1
    -30 -2 1
    -30 2 0
    -30 2 0
    -30 -2 0
    -30 2 -1
    -30 2 -1
    -30 -2 -1
    -30 -2 -2
    -30 2 -2
    -30 -2 -2
    -30 -2 -2
    -30 -2 -3
    -30 -2 -3
    -30 -2 -3
    -30 2 -3
    -30 2 -4
    -30 -2 -4
    -30 -2 -4
    -30 -2 -4
    -30 -2 -4
    -30 2 -4
    -30 2 -5
    -30 -2 -5
    -30 -2 -5
    -30 -2 -5
    -30 2 -5
    -30 2 -6
    -30 2 -6
    -30 -2 -6
    -30 2 -6
    -30 -2 -6
    -30 -2 -6
    -30 -2 -7
    -30 -2 -7
    -30 2 -7
    -30 2 -7
    -30 -2 -8
    -30 -2 -8
    -30 2 -8
    -30 2 -8
    -30 2 -9
    -30 -2 -9
    -30 -4 7
    -30 -4 6
    30 -4 -6
    -30 -4 5
    30 -4 -5
    -30 -4 5
    30 -4 -4
    -30 -4 4
    -30 4 4
    -30 -4 4
    30 -4 -3
    -30 -4 3
    -30 4 3
    -30 -4 3
    30 -4 -2
    -30 -4 2
    -30 4 2
    -30 -4 2
    30 -4 -1
    -30 -4 1
    -30 4 1
    -30 -4 1
    -30 -4 0
    -30 4 0
    30 -4 0
    -30 -4 -1
    -30 4 -1
    -30 -4 -2
    -30 4 -2
    -30 4 -3
    -30 -4 -3
    -30 -4 -3
    -30 -4 -4
    -30 4 -4
    -30 4 -5
    -30 -4 -5
    -31 -1 10
    -31 1 10
    -31 1 9
    31 1 -9
    -31 -1 9
    -31 -1 8
    31 1 -8
    -31 1 7
    31 1 -7
    -31 -1 7
    31 1 -7
    -31 1 6
    31 1 -6
    -31 -1 6
    31 1 -6
    31 1 -5
    -31 1 5
    -31 1 4
    31 1 -4
    -31 1 3
    31 1 -3
    -31 -1 3
    -31 -1 3
    -31 -1 2
    -31 -1 2
    -31 1 2
    -31 1 2
    31 -1 -2
    -31 1 2
    -31 -1 1
    -31 -1 1
    -31 1 1
    -31 1 1
    -31 1 0
    -31 -1 0
    -31 1 0
    -31 1 0
    -31 1 -1
    -31 -1 -1
    -31 1 -1
    -31 1 -1
    -31 1 -1
    -31 -1 -1
    -31 -1 -2
    -31 1 -2
    -31 1 -2
    -31 -1 -3
    -31 1 -3
    -31 1 -3
    -31 -1 -3
    -31 -1 -4
    -31 -1 -4
    -31 1 -4
    -31 1 -4
    -31 1 -4
    -31 -1 -5
    -31 1 -5
    -31 1 -5
    -31 1 -5
    -31 1 -6
    -31 -1 -6
    -31 -1 -6
    -31 1 -6
    -31 1 -6
    -31 1 -6
    -31 -1 -7
    -31 1 -7
    -31 1 -7
    -31 -1 -7
    -31 1 -7
    -31 -1 -8
    -31 -1 -8
    -31 1 -8
    -31 1 -9
    -31 -1 -9
    -31 1 -9
    -31 -3 8
    31 3 -8
    31 -3 -8
    -31 -3 8
    31 3 -8
    31 3 -7
    31 3 -7
    31 -3 -7
    -31 -3 7
    31 -3 -6
    -31 -3 6
    31 3 -6
    -31 -3 5
    31 -3 -5
    31 3 -5
    31 -3 -4
    31 3 -4
    -31 3 4
    -31 -3 3
    31 -3 -3
    31 3 -3
    -31 3 3
    31 3 -2
    31 -3 -2
    -31 -3 2
    -31 -3 2
    -31 3 2
    -31 -3 1
    31 3 -1
    31 -3 -1
    -31 3 1
    -31 -3 0
    -31 3 0
    -31 -3 -1
    -31 3 -1
    -31 -3 -2
    -31 3 -2
    -31 -3 -3
    -31 3 -3
    -31 -3 -4
    -31 -3 -4
    -31 -3 -4
    -31 3 -4
    -31 -3 -5
    -31 -3 -5
    -31 -3 -5
    -31 3 -5
    31 -3 5
    -31 -3 -6
    -31 -3 -6
    31 -3 6
    -31 3 -7
    -31 -3 -7
    -31 -5 1
    -32 0 10
    -32 0 10
    -32 0 9
    -32 0 8
    -32 0 7
    -32 0 6
    32 0 -6
    -32 0 5
    -32 0 4
    -32 0 3
    -32 0 3
    -32 0 2
    -32 0 2
    -32 0 2
    -32 0 1
    -32 0 1
    -32 0 1
    -32 0 0
    -32 0 0
    -32 0 0
    -32 0 0
    -32 0 0
    -32 0 -1
    -32 0 -1
    -32 0 -1
    -32 0 -1
    -32 0 -1
    -32 0 -2
    -32 0 -2
    -32 0 -3
    -32 0 -3
    -32 0 -4
    -32 0 -4
    -32 0 -4
    -32 0 -5
    -32 0 -5
    -32 0 -5
    -32 0 -6
    -32 0 -6
    -32 0 -7
    -32 0 -7
    -32 0 -8
    -32 0 -8
    -32 0 -9
    32 2 -9
    32 -2 -9
    -32 -2 9
    -32 2 9
    32 2 -9
    -32 -2 9
    32 2 -8
    32 -2 -8
    -32 -2 8
    32 2 -8
    -32 2 8
    -32 -2 8
    -32 -2 7
    32 2 -7
    -32 -2 7
    32 2 -7
    -32 2 7
    -32 -2 6
    -32 2 6
    -32 -2 6
    32 2 -6
    -32 2 5
    -32 -2 5
    32 2 -5
    -32 2 4
    -32 -2 4
    32 2 -4
    -32 2 3
    -32 -2 3
    32 2 -3
    32 2 -2
    -32 2 2
    -32 2 1
    -32 -2 1
    -32 2 1
    -32 2 0
    -32 -2 0
    -32 2 0
    -32 -2 -1
    -32 -2 -1
    -32 2 -1
    -32 -2 -2
    -32 -2 -2
    -32 2 -2
    -32 2 -3
    -32 -2 -3
    -32 -2 -3
    -32 -2 -3
    -32 2 -3
    -32 -2 -3
    -32 2 -4
    -32 -2 -4
    -32 -2 -4
    -32 2 -4
    -32 -2 -4
    -32 2 -5
    -32 -2 -5
    -32 -2 -5
    -32 -2 -5
    -32 2 -5
    -32 -2 -6
    -32 2 -6
    -32 -2 -6
    -32 2 -6
    -32 -2 -7
    -32 2 -7
    -32 2 -7
    -32 2 -8
    -32 2 -8
    -32 -2 -8
    -32 2 -8
    32 -4 -6
    -32 -4 6
    32 -4 -5
    -32 -4 5
    -32 -4 5
    -32 -4 4
    32 -4 -4
    -32 4 4
    -32 -4 4
    -32 -4 3
    32 -4 -3
    -32 4 3
    -32 -4 3
    -32 -4 2
    32 -4 -2
    -32 4 2
    -32 -4 2
    -32 4 1
    32 -4 -1
    -32 -4 1
    -32 4 0
    32 -4 0
    -32 -4 0
    -32 4 -1
    32 -4 1
    -32 -4 -1
    -32 4 -2
    -32 -4 -2
    -32 4 -2
    -32 -4 -3
    -32 -4 -3
    -32 4 -3
    -32 -4 -4
    -32 4 -4
    33 -1 -10
    -33 1 10
    -33 -1 10
    -33 1 9
    -33 -1 9
    33 1 -8
    -33 1 8
    33 1 -7
    -33 1 7
    33 1 -6
    -33 1 6
    33 1 -5
    -33 1 5
    -33 1 4
    33 1 -4
    -33 -1 4
    33 1 -3
    -33 1 3
    -33 -1 2
    -33 1 2
    -33 1 2
    -33 -1 1
    -33 1 1
    -33 -1 0
    -33 1 0
    -33 -1 -1
    -33 1 -1
    -33 1 -2
    -33 -1 -2
    -33 1 -2
    -33 -1 -3
    -33 1 -3
    -33 1 -3
    -33 -1 -3
    -33 1 -4
    -33 -1 -4
    -33 1 -4
    -33 1 -4
    -33 -1 -4
    -33 1 -5
    -33 1 -5
    -33 1 -5
    -33 -1 -5
    -33 -1 -5
    -33 -1 -5
    -33 -1 -6
    -33 1 -6
    -33 -1 -6
    -33 1 -7
    -33 -1 -7
    -33 -1 -7
    -33 1 -7
    -33 -1 -8
    -33 1 -8
    -33 1 -8
    -33 -1 -8
    -33 1 -8
    33 3 -8
    33 3 -7
    33 -3 -7
    -33 -3 7
    -33 3 7
    -33 -3 6
    33 3 -6
    -33 3 6
    -33 -3 5
    -33 3 5
    33 3 -5
    33 -3 -5
    -33 -3 4
    -33 -3 4
    33 3 -4
    33 -3 -4
    -33 3 4
    -33 -3 3
    33 3 -3
    33 -3 -3
    -33 3 3
    33 -3 -2
    -33 -3 2
    33 3 -2
    -33 3 2
    -33 -3 1
    -33 3 1
    33 3 -1
    33 -3 -1
    -33 -3 0
    -33 3 0
    33 3 0
    -33 3 -1
    -33 -3 -1
    -33 3 -2
    -33 -3 -2
    -33 -3 -3
    -33 3 -3
    -33 -3 -3
    -33 -3 -4
    -33 3 -4
    -33 -3 -4
    -33 -3 -5
    -33 -3 -5
    -33 3 -5
    -33 -3 -6
    -33 3 -6
    -34 0 9
    -34 0 8
    -34 0 7
    -34 0 6
    -34 0 5
    -34 0 4
    -34 0 3
    -34 0 3
    -34 0 2
    -34 0 2
    -34 0 1
    -34 0 1
    -34 0 0
    -34 0 0
    -34 0 -1
    -34 0 -1
    -34 0 -2
    -34 0 -2
    -34 0 -3
    -34 0 -3
    -34 0 -4
    -34 0 -4
    -34 0 -5
    -34 0 -5
    -34 0 -6
    -34 0 -7
    -34 0 -7
    -34 0 -7
    -34 0 -8
    -34 0 -8
    -34 -2 9
    34 -2 -9
    34 2 -8
    -34 2 8
    -34 -2 8
    34 2 -8
    34 -2 -8
    -34 -2 8
    -34 2 7
    -34 -2 7
    34 2 -7
    34 -2 -7
    -34 -2 7
    34 2 -6
    -34 2 6
    -34 -2 6
    34 2 -5
    -34 -2 5
    34 2 -4
    -34 -2 4
    -34 2 4
    -34 2 3
    34 2 -3
    -34 2 2
    34 2 -2
    -34 -2 2
    -34 2 1
    -34 -2 1
    -34 2 1
    -34 2 0
    -34 -2 0
    -34 2 0
    -34 -2 -1
    -34 -2 -1
    -34 -2 -2
    -34 -2 -2
    -34 2 -2
    -34 2 -3
    -34 -2 -3
    -34 -2 -3
    -34 -2 -3
    -34 2 -3
    -34 -2 -3
    -34 2 -4
    -34 -2 -4
    -34 2 -4
    -34 -2 -4
    -34 2 -5
    -34 -2 -5
    -34 -2 -5
    -34 -2 -5
    -34 2 -5
    -34 2 -6
    -34 -2 -6
    -34 2 -6
    -34 -2 -6
    -34 2 -7
    -34 -2 -7
    -34 2 -7
    -34 -4 5
    34 -4 -5
    -34 -4 4
    -34 4 4
    34 -4 -4
    -34 -4 4
    -34 -4 3
    -34 -4 3
    -34 4 3
    34 -4 -3
    -34 -4 2
    -34 4 2
    34 -4 -2
    -34 -4 1
    -34 4 1
    34 -4 -1
    -34 -4 0
    -34 4 0
    34 -4 0
    -34 -4 -1
    34 -4 1
    -34 4 -1
    -34 -4 -2
    -34 -4 -2
    -34 4 -2
    34 -4 2
    -34 4 -2
    -34 4 -3
    -34 -4 -3
    -34 -4 -3
    -35 1 9
    -35 -1 9
    -35 1 8
    -35 -1 8
    -35 1 7
    -35 -1 7
    35 1 -7
    35 1 -6
    -35 -1 6
    -35 1 6
    -35 1 5
    35 1 -5
    35 1 -4
    -35 1 4
    -35 -1 4
    -35 1 4
    35 1 -3
    -35 1 3
    -35 -1 3
    -35 1 3
    35 1 -2
    -35 1 2
    -35 -1 2
    -35 1 2
    -35 1 1
    -35 -1 1
    -35 -1 0
    -35 1 0
    -35 -1 -1
    -35 1 -1
    -35 -1 -2
    -35 1 -2
    -35 1 -2
    -35 -1 -3
    -35 1 -3
    -35 -1 -3
    -35 1 -3
    -35 -1 -4
    -35 -1 -4
    -35 1 -4
    -35 1 -4
    -35 -1 -5
    -35 -1 -5
    -35 1 -5
    -35 1 -5
    -35 1 -5
    -35 -1 -6
    -35 1 -6
    -35 1 -6
    -35 -1 -6
    -35 1 -7
    -35 -1 -7
    -35 -1 -7
    -35 -1 -8
    -35 1 -8
    -35 1 -8
    35 3 -7
    -35 -3 7
    -35 3 7
    -35 -3 6
    -35 3 6
    35 3 -6
    35 3 -5
    -35 3 5
    -35 -3 5
    35 3 -4
    -35 3 4
    -35 -3 4
    35 3 -3
    -35 3 3
    -35 -3 3
    35 3 -2
    -35 3 2
    -35 -3 2
    35 3 -1
    -35 -3 1
    -35 3 1
    -35 -3 0
    -35 3 0
    35 3 0
    -35 -3 -1
    35 3 1
    -35 3 -1
    -35 3 -2
    -35 3 -2
    -35 -3 -2
    -35 -3 -3
    -35 -3 -3
    -35 3 -3
    -35 -3 -4
    -35 3 -4
    -35 -3 -4
    -35 3 -5
    -35 -3 -5
    -35 3 -6
    -36 0 9
    -36 0 9
    -36 0 8
    -36 0 7
    -36 0 6
    -36 0 5
    -36 0 4
    -36 0 4
    -36 0 3
    -36 0 3
    -36 0 2
    -36 0 2
    -36 0 1
    -36 0 1
    -36 0 0
    -36 0 0
    -36 0 -1
    -36 0 -1
    -36 0 -2
    -36 0 -2
    -36 0 -3
    -36 0 -3
    -36 0 -4
    -36 0 -4
    -36 0 -4
    -36 0 -5
    -36 0 -5
    -36 0 -6
    -36 0 -6
    -36 0 -7
    -36 0 -7
    -36 0 -7
    -36 0 -8
    -36 -2 8
    36 -2 -8
    -36 2 8
    36 2 -8
    36 -2 -7
    36 2 -7
    -36 2 7
    36 2 -6
    -36 2 6
    36 2 -5
    -36 2 5
    36 2 -4
    -36 2 4
    -36 -2 3
    -36 2 3
    36 2 -3
    -36 -2 2
    36 2 -2
    -36 2 2
    -36 2 2
    -36 -2 1
    -36 2 1
    36 2 -1
    -36 2 1
    -36 -2 0
    -36 2 0
    -36 -2 0
    -36 -2 -1
    -36 -2 -1
    -36 2 -1
    -36 -2 -2
    -36 -2 -2
    -36 2 -2
    -36 -2 -2
    -36 2 -2
    -36 -2 -3
    -36 -2 -3
    -36 2 -3
    -36 -2 -3
    -36 2 -3
    -36 2 -4
    -36 -2 -4
    -36 2 -4
    -36 -2 -4
    -36 -2 -4
    -36 2 -5
    -36 -2 -5
    -36 2 -5
    -36 -2 -5
    -36 2 -5
    -36 -2 -5
    -36 -2 -6
    -36 2 -6
    -36 -2 -7
    -36 -4 3
    36 -4 -3
    -36 4 3
    -36 -4 2
    36 -4 -2
    -36 4 2
    -36 -4 1
    36 -4 -1
    -36 4 1
    -36 -4 0
    36 -4 0
    -36 4 0
    -36 4 -1
    -36 -4 -1
    36 -4 1
    -36 4 -1
    -36 -4 -1
    -36 4 -2
    -36 -4 -2
    36 -4 2
    -36 4 -2
    -36 -4 -2
    -37 1 8
    -37 1 8
    -37 -1 8
    -37 1 7
    -37 -1 7
    -37 1 7
    -37 1 6
    -37 -1 6
    -37 1 6
    -37 -1 5
    -37 1 5
    37 1 -5
    -37 1 5
    37 1 -4
    -37 1 4
    -37 -1 4
    -37 1 4
    -37 -1 3
    -37 1 3
    -37 1 3
    37 1 -3
    37 1 -2
    -37 -1 2
    -37 1 2
    -37 1 2
    -37 -1 1
    -37 1 1
    -37 -1 0
    -37 1 0
    -37 1 -1
    -37 -1 -1
    -37 1 -2
    -37 1 -2
    -37 -1 -2
    -37 1 -3
    -37 1 -3
    -37 -1 -3
    -37 -1 -4
    -37 1 -4
    -37 -1 -4
    -37 1 -4
    -37 -1 -5
    -37 1 -5
    -37 1 -5
    -37 1 -6
    -37 1 -6
    -37 -1 -6
    -37 1 -7
    -37 1 -7
    -37 -1 -7
    -37 -3 6
    37 3 -6
    -37 3 6
    -37 -3 5
    37 3 -5
    -37 3 5
    -37 -3 4
    37 3 -4
    -37 3 4
    -37 -3 3
    37 3 -3
    -37 3 3
    -37 -3 2
    37 3 -2
    -37 3 2
    -37 -3 1
    37 3 -1
    -37 3 1
    -37 -3 0
    37 3 0
    -37 3 0
    -37 -3 -1
    37 3 1
    -37 3 -1
    -37 -3 -2
    -37 -3 -2
    -37 3 -2
    -37 -3 -3
    -37 -3 -3
    -37 3 -3
    -37 -3 -4
    -37 -3 -4
    -37 3 -4
    -37 -3 -5
    -38 0 8
    -38 0 8
    -38 0 7
    -38 0 7
    -38 0 6
    -38 0 6
    -38 0 5
    -38 0 5
    -38 0 4
    -38 0 4
    -38 0 3
    -38 0 3
    -38 0 2
    -38 0 2
    -38 0 1
    -38 0 1
    -38 0 0
    -38 0 0
    -38 0 -1
    -38 0 -1
    -38 0 -2
    -38 0 -2
    -38 0 -3
    -38 0 -3
    -38 0 -4
    -38 0 -4
    -38 0 -4
    -38 0 -5
    -38 0 -6
    -38 0 -6
    -38 0 -6
    -38 0 -7
    -38 -2 7
    38 2 -7
    -38 2 7
    -38 -2 6
    -38 2 6
    -38 -2 5
    -38 2 5
    38 2 -5
    -38 -2 4
    38 2 -4
    -38 2 4
    -38 2 4
    -38 -2 3
    38 2 -3
    -38 2 3
    -38 2 3
    -38 -2 2
    38 2 -2
    -38 2 2
    -38 2 2
    -38 -2 1
    38 2 -1
    -38 2 1
    -38 -2 0
    -38 -2 0
    -38 2 0
    -38 -2 -1
    -38 -2 -1
    -38 2 -1
    -38 -2 -1
    -38 2 -1
    -38 -2 -2
    -38 -2 -2
    -38 2 -2
    -38 -2 -2
    -38 2 -2
    -38 -2 -3
    -38 2 -3
    -38 -2 -3
    -38 2 -3
    -38 -2 -4
    -38 2 -4
    -38 -2 -4
    -38 -2 -4
    -38 2 -4
    -38 2 -5
    -38 -2 -5
    -38 -2 -6
    -38 2 -6
    -39 1 8
    -39 -1 7
    -39 1 7
    -39 -1 7
    -39 1 7
    -39 1 6
    -39 -1 6
    -39 1 6
    -39 1 5
    -39 -1 5
    -39 1 5
    -39 -1 4
    -39 1 4
    39 1 -4
    -39 1 4
    -39 -1 3
    -39 1 3
    39 1 -3
    -39 1 3
    -39 -1 2
    -39 1 2
    39 1 -2
    -39 1 2
    -39 1 1
    -39 -1 1
    39 1 -1
    -39 1 0
    -39 -1 0
    -39 1 -1
    -39 -1 -1
    -39 1 -2
    -39 -1 -2
    -39 1 -3
    -39 -1 -3
    -39 1 -3
    -39 1 -4
    -39 1 -4
    -39 -1 -4
    -39 1 -5
    -39 -1 -5
    -39 1 -6
    -39 -1 -6
    -39 -3 5
    39 3 -5
    -39 3 4
    -39 -3 4
    39 3 -4
    -39 3 3
    -39 -3 3
    39 3 -3
    -39 3 2
    -39 -3 2
    39 3 -2
    -39 3 1
    39 3 -1
    -39 -3 1
    -39 3 0
    39 3 0
    -39 -3 0
    -39 -3 0
    -39 3 -1
    39 3 1
    -39 -3 -1
    -39 -3 -1
    -39 -3 -2
    -39 -3 -2
    -39 3 -2
    -39 -3 -3
    -39 -3 -3
    -39 3 -3
    -40 0 7
    -40 0 7
    -40 0 6
    -40 0 6
    -40 0 5
    -40 0 5
    -40 0 4
    -40 0 4
    -40 0 3
    -40 0 3
    -40 0 2
    -40 0 2
    -40 0 1
    -40 0 1
    -40 0 0
    -40 0 0
    -40 0 -1
    -40 0 -1
    -40 0 -2
    -40 0 -2
    -40 0 -3
    -40 0 -3
    -40 0 -4
    -40 0 -5
    -40 0 -5
    -40 0 -6
    -40 0 -6
    -40 2 6
    40 2 -6
    -40 2 6
    -40 2 5
    40 2 -5
    -40 2 5
    -40 -2 5
    -40 2 4
    40 2 -4
    -40 2 4
    -40 -2 4
    -40 2 3
    40 2 -3
    -40 -2 3
    -40 2 3
    40 2 -2
    -40 -2 2
    -40 2 2
    40 2 -1
    -40 2 1
    -40 -2 1
    -40 2 0
    -40 2 0
    -40 -2 0
    -40 2 -1
    -40 -2 -1
    -40 -2 -1
    -40 2 -1
    -40 -2 -2
    -40 2 -2
    -40 -2 -2
    -40 -2 -2
    -40 2 -2
    -40 -2 -3
    -40 2 -3
    -40 -2 -3
    -40 2 -3
    -40 2 -4
    -40 -2 -4
    -40 2 -4
    -40 2 -4
    -41 1 7
    -41 -1 6
    -41 1 6
    -41 1 6
    -41 -1 5
    -41 1 5
    -41 1 5
    -41 1 4
    -41 -1 4
    -41 1 4
    -41 1 3
    41 1 -3
    -41 -1 3
    -41 1 3
    -41 1 2
    41 1 -2
    -41 -1 2
    -41 1 1
    41 1 -1
    -41 -1 1
    -41 1 0
    -41 -1 0
    -41 1 -1
    -41 -1 -1
    -41 1 -2
    -41 -1 -2
    -41 1 -3
    -41 -1 -3
    -41 1 -4
    -41 -1 -4
    -41 1 -5
    -41 -1 -5
    41 3 -3
    -41 -3 3
    41 3 -2
    -41 3 2
    -41 -3 2
    -41 3 1
    41 3 -1
    -41 3 1
    -41 -3 1
    -41 3 0
    -41 -3 0
    -41 -3 0
    -41 3 -1
    41 3 1
    -41 -3 -1
    -41 -3 -1
    -42 0 6
    -42 0 5
    -42 0 4
    -42 0 4
    -42 0 3
    -42 0 3
    -42 0 2
    -42 0 2
    -42 0 1
    -42 0 0
    -42 0 -1
    -42 0 -2
    -42 0 -3
    -42 0 -3
    -42 0 -4
    -42 0 -5
    -42 0 -5
    -42 2 5
    42 2 -5
    -42 2 5
    -42 2 4
    -42 2 4
    42 2 -4
    -42 2 3
    42 2 -3
    -42 2 2
    42 2 -2
    42 2 -1
    -42 2 1
    -42 2 0
    42 2 0
    -42 2 -1
    -42 2 -1
    -42 -2 -1
    42 2 1
    -42 2 -2
    -42 2 -2
    42 2 2
    -42 2 -3
    -42 2 -3
    -42 -2 -3
    -43 1 5
    -43 -1 5
    -43 1 5
    -43 1 4
    -43 -1 4
    -43 1 4
    -43 1 3
    -43 -1 3
    -43 1 2
    -43 -1 2
    43 1 -2
    -43 1 1
    -43 -1 1
    43 1 -1
    -43 1 0
    -43 -1 0
    43 1 0
    -43 1 -1
    -43 -1 -1
    -43 1 -2
    -43 -1 -2
    -43 1 -3
    -43 -1 -3
    -43 -1 -4
    -43 1 -4
    -44 0 5
    -44 0 4
    -44 0 3
    -44 0 2
    -44 0 1
    -44 0 0
    -44 0 -1
    -44 0 -2
    -44 0 -2
    -44 0 -3
    -44 2 3
    44 2 -3
    -44 2 2
    44 2 -2
    -44 2 1
    44 2 -1
    -44 2 0
    44 2 0
    -44 2 -1
    44 2 1
    44 2 2
    -45 1 4
    -45 -1 4
    -45 1 3
    -45 -1 3
    -45 1 2
    -45 -1 2
    -45 -1 1
    -45 1 1
    -45 -1 0
    -45 1 0
    45 1 0
    -45 -1 -1
    -45 1 -1
    45 1 1
    -45 1 -2
    -45 -1 -2
    45 1 2
    -46 0 3
    -46 0 2
    -46 0 1
    -46 0 0
    -46 0 -1
_diffrn_reflns_number     9876
_diffrn_reflns_av_R_equivalents     0.0523
_diffrn_reflns_av_unetI/netI     0.0418
_diffrn_reflns_theta_min     2.304
_diffrn_reflns_theta_max     71.386
_diffrn_reflns_theta_full     67.684
_diffrn_measured_fraction_theta_max     0.993
_diffrn_measured_fraction_theta_full     1.000
_diffrn_reflns_limit_h_min     -46
_diffrn_reflns_limit_h_max     45
_diffrn_reflns_limit_k_min     -6
_diffrn_reflns_limit_k_max     6
_diffrn_reflns_limit_l_min     -13
_diffrn_reflns_limit_l_max     12
_diffrn_radiation_probe     x-ray
_refine_special_details     ?
_reflns_number_total     2214
_reflns_number_gt     1795
_reflns_threshold_expression     'I > 2\s(I)'
_refine_ls_structure_factor_coef     Fsqd
_refine_ls_matrix_type     full
_refine_ls_R_factor_all     0.0630
_refine_ls_R_factor_gt     0.0513
_refine_ls_wR_factor_gt     0.1426
_refine_ls_wR_factor_ref     0.1535
_refine_ls_goodness_of_fit_ref     1.045
_refine_ls_restrained_S_all     1.054
_refine_ls_number_reflns     2214
_refine_ls_number_parameters     127
_refine_ls_number_restraints     8
_refine_ls_hydrogen_treatment     constr
_refine_ls_weighting_scheme     calc
_refine_ls_weighting_details
              'w=1/[\s^2^(Fo^2^)+(0.0936P)^2^+1.0204P] where P=(Fo^2^+2Fc^2^)/3'
_atom_sites_solution_hydrogens     mixed
_atom_sites_solution_primary     dual
_atom_sites_solution_secondary     difmap
_refine_ls_shift/su_max     0.005
_refine_ls_shift/su_mean     0.001
_refine_diff_density_max     0.313
_refine_diff_density_min     -0.265
_refine_ls_extinction_method     none
_refine_ls_extinction_coef     .
loop_
    _atom_type_symbol
    _atom_type_description
    _atom_type_scat_dispersion_real
    _atom_type_scat_dispersion_imag
    _atom_type_scat_source
    'C' 'C' 0.0181 0.0091
                         'International Tables Vol C Tables 4.2.6.8 and 6.1.1.4'
    'H' 'H' 0.0000 0.0000
                         'International Tables Vol C Tables 4.2.6.8 and 6.1.1.4'
    'Mn' 'Mn' -0.5299 2.8052
                         'International Tables Vol C Tables 4.2.6.8 and 6.1.1.4'
    'O' 'O' 0.0492 0.0322
                         'International Tables Vol C Tables 4.2.6.8 and 6.1.1.4'
    'S' 'S' 0.3331 0.5567
                         'International Tables Vol C Tables 4.2.6.8 and 6.1.1.4'
_computing_data_collection
;
CrysAlisPro (Rigaku OD, 2022)
;
_computing_cell_refinement
;
CrysAlisPro (Rigaku OD, 2022)
;
_computing_data_reduction
;
CrysAlisPro (Rigaku OD, 2022)
;
_computing_structure_solution
;
<i>SHELXT</i> (Sheldrick, 2015a)
;
_computing_structure_refinement
;
<i>SHELXL</i> (Sheldrick, 2015b)
;
_computing_molecular_graphics
;
Olex2 (Dolomanov <i>et al.</i>,  2009)
;
_computing_publication_material
;
publCIF (Westrip, 2010)
;
loop_
    _atom_site_type_symbol
    _atom_site_label
    _atom_site_fract_x
    _atom_site_fract_y
    _atom_site_fract_z
    _atom_site_U_iso_or_equiv
    _atom_site_adp_type
    _atom_site_calc_flag
    _atom_site_occupancy
    _atom_site_disorder_assembly
    _atom_site_disorder_group
    Mn Mn1 0.500000 0.17395(11) 0.250000 0.0400(2) Uani d 1 . .
    S S1 0.71081(4) 0.6684(2) 0.07122(12) 0.0889(4) Uani d 1 . .
    S S2 0.66087(3) 0.6590(3) 0.12475(12) 0.0818(4) Uani d 0.92 A 1
    S S2A 0.6778(4) 0.542(3) 0.1952(12) 0.0818(4) Uani d 0.08 A 2
    O O1 0.53986(6) 0.4747(4) 0.28943(18) 0.0481(5) Uani d 1 . .
    O O1W 0.46681(7) -0.0863(4) 0.32936(19) 0.0521(6) Uani d 1 . .
    H H1WA 0.464697 -0.113169 0.404242 0.078 Uiso d 1 . .
    H H1WB 0.452668 -0.186774 0.293346 0.078 Uiso d 1 . .
    O O2 0.52498(6) 0.2365(4) 0.43551(19) 0.0517(6) Uani d 1 . .
    C C1 0.72057(15) 0.9590(11) 0.1424(5) 0.0997(17) Uani d 1 . .
    H H1A 0.744854 0.960903 0.172016 0.120 Uiso calc 1 . .
    H H1B 0.717162 1.090218 0.083028 0.120 Uiso calc 1 . .
    C C3 0.67286(13) 0.8089(10) 0.2663(5) 0.0857(15) Uani d 1 . .
    H H3A 0.685568 0.684922 0.316278 0.103 Uiso calc 0.92 A 1
    H H3B 0.685947 0.751848 0.339876 0.103 Uiso calc 0.08 A 2
    C C4 0.64166(12) 0.8763(9) 0.3330(4) 0.0795(13) Uani d 1 . .
    H H4A 0.628523 0.999583 0.285669 0.095 Uiso calc 1 . .
    H H4B 0.649753 0.953975 0.408622 0.095 Uiso calc 1 . .
    C C5 0.61713(10) 0.6719(7) 0.3618(4) 0.0603(9) Uani d 1 . .
    H H5A 0.630382 0.538050 0.400644 0.072 Uiso calc 1 . .
    H H5B 0.606141 0.608592 0.286739 0.072 Uiso calc 1 . .
    C C6 0.58918(10) 0.7526(8) 0.4432(3) 0.0599(9) Uani d 1 . .
    H H6A 0.600257 0.838442 0.512319 0.072 Uiso calc 1 . .
    H H6B 0.574126 0.870293 0.399280 0.072 Uiso calc 1 . .
    C C7 0.56689(10) 0.5489(8) 0.4891(3) 0.0601(9) Uani d 1 . .
    H H7A 0.582235 0.427313 0.528863 0.072 Uiso calc 1 . .
    H H7B 0.552818 0.618412 0.550521 0.072 Uiso calc 1 . .
    C C8 0.54298(8) 0.4159(6) 0.3990(3) 0.0420(7) Uani d 1 . .
    C C2 0.69827(16) 1.0064(13) 0.2446(6) 0.115(2) Uani d 1 . .
    H H2A 0.713185 1.029186 0.317755 0.138 Uiso calc 1 . .
    H H2B 0.685666 1.159689 0.229112 0.138 Uiso calc 1 . .
loop_
    _atom_site_aniso_label
    _atom_site_aniso_U_11
    _atom_site_aniso_U_22
    _atom_site_aniso_U_33
    _atom_site_aniso_U_12
    _atom_site_aniso_U_13
    _atom_site_aniso_U_23
    Mn1 0.0538(4) 0.0384(4) 0.0279(4) 0.000 0.0040(3) 0.000
    S1 0.0862(8) 0.0991(9) 0.0848(8) -0.0011(6) 0.0323(7) -0.0086(6)
    S2 0.0697(8) 0.1122(11) 0.0638(7) -0.0159(6) 0.0066(6) -0.0201(6)
    S2A 0.0697(8) 0.1122(11) 0.0638(7) -0.0159(6) 0.0066(6) -0.0201(6)
    O1 0.0599(13) 0.0495(12) 0.0347(11) -0.0065(10) 0.0005(9) 0.0038(9)
    O1W 0.0740(16) 0.0491(12) 0.0338(11) -0.0126(11) 0.0100(10) -0.0009(10)
    O2 0.0670(15) 0.0548(12) 0.0334(11) -0.0132(11) 0.0037(10) 0.0017(10)
    C1 0.087(3) 0.102(4) 0.116(4) -0.021(3) 0.044(3) -0.012(3)
    C3 0.077(3) 0.113(4) 0.069(3) -0.030(3) 0.020(2) -0.022(3)
    C4 0.070(3) 0.087(3) 0.084(3) -0.018(2) 0.027(2) -0.023(2)
    C5 0.055(2) 0.072(2) 0.055(2) -0.0052(17) 0.0076(16) -0.0035(17)
    C6 0.058(2) 0.071(2) 0.052(2) -0.0103(18) 0.0088(16) -0.0134(18)
    C7 0.063(2) 0.080(2) 0.0375(17) -0.0215(19) 0.0073(15) -0.0100(17)
    C8 0.0471(16) 0.0460(16) 0.0334(15) 0.0020(12) 0.0066(12) -0.0007(12)
    C2 0.095(4) 0.128(5) 0.129(5) -0.052(4) 0.054(3) -0.048(4)
_geom_special_details     ?
loop_
    _geom_bond_atom_site_label_1
    _geom_bond_atom_site_label_2
    _geom_bond_site_symmetry_2
    _geom_bond_distance
    _geom_bond_publ_flag
    Mn1 O1 . 2.258(2) ?
    Mn1 O1 2_655 2.258(2) ?
    Mn1 O1W 2_655 2.125(2) ?
    Mn1 O1W . 2.125(2) ?
    Mn1 O2 2_655 2.237(2) ?
    Mn1 O2 . 2.237(2) ?
    S1 S2 . 2.0443(18) ?
    S1 S2A . 2.042(12) ?
    S1 C1 . 1.787(6) ?
    S2 C3 . 1.797(5) ?
    S2A C3 . 1.659(14) ?
    O1 C8 . 1.251(4) ?
    O1W H1WA . 0.8501 ?
    O1W H1WB . 0.8502 ?
    O2 C8 . 1.272(4) ?
    C1 H1A . 0.9700 ?
    C1 H1B . 0.9700 ?
    C1 C2 . 1.483(7) ?
    C3 H3A . 0.9800 ?
    C3 H3B . 0.9800 ?
    C3 C4 . 1.492(6) ?
    C3 C2 . 1.477(7) ?
    C4 H4A . 0.9700 ?
    C4 H4B . 0.9700 ?
    C4 C5 . 1.500(6) ?
    C5 H5A . 0.9700 ?
    C5 H5B . 0.9700 ?
    C5 C6 . 1.509(5) ?
    C6 H6A . 0.9700 ?
    C6 H6B . 0.9700 ?
    C6 C7 . 1.504(5) ?
    C7 H7A . 0.9700 ?
    C7 H7B . 0.9700 ?
    C7 C8 . 1.498(5) ?
    C2 H2A . 0.9700 ?
    C2 H2B . 0.9700 ?
loop_
    _geom_angle_atom_site_label_1
    _geom_angle_atom_site_label_2
    _geom_angle_atom_site_label_3
    _geom_angle_site_symmetry_1
    _geom_angle_site_symmetry_3
    _geom_angle
    _geom_angle_publ_flag
    O1 Mn1 O1 2_655 . 87.84(12) ?
    O1W Mn1 O1 . . 144.53(8) ?
    O1W Mn1 O1 2_655 2_655 144.53(8) ?
    O1W Mn1 O1 . 2_655 98.02(9) ?
    O1W Mn1 O1 2_655 . 98.01(9) ?
    O1W Mn1 O1W . 2_655 97.07(13) ?
    O1W Mn1 O2 . . 87.45(8) ?
    O1W Mn1 O2 . 2_655 104.17(9) ?
    O1W Mn1 O2 2_655 . 104.17(9) ?
    O1W Mn1 O2 2_655 2_655 87.45(8) ?
    O2 Mn1 O1 . . 57.76(8) ?
    O2 Mn1 O1 2_655 2_655 57.76(8) ?
    O2 Mn1 O1 . 2_655 108.39(9) ?
    O2 Mn1 O1 2_655 . 108.39(9) ?
    O2 Mn1 O2 2_655 . 162.59(13) ?
    C1 S1 S2 . . 93.99(17) ?
    C1 S1 S2A . . 96.9(4) ?
    C3 S2 S1 . . 92.66(16) ?
    C3 S2A S1 . . 97.0(7) ?
    C8 O1 Mn1 . . 91.54(19) ?
    Mn1 O1W H1WA . . 127.7 ?
    Mn1 O1W H1WB . . 127.8 ?
    H1WA O1W H1WB . . 104.5 ?
    C8 O2 Mn1 . . 91.98(18) ?
    S1 C1 H1A . . 109.2 ?
    S1 C1 H1B . . 109.2 ?
    H1A C1 H1B . . 107.9 ?
    C2 C1 S1 . . 111.9(4) ?
    C2 C1 H1A . . 109.2 ?
    C2 C1 H1B . . 109.2 ?
    S2 C3 H3A . . 106.0 ?
    S2A C3 H3B . . 93.0 ?
    C4 C3 S2 . . 111.8(3) ?
    C4 C3 S2A . . 124.5(6) ?
    C4 C3 H3A . . 106.0 ?
    C4 C3 H3B . . 93.0 ?
    C2 C3 S2 . . 108.7(4) ?
    C2 C3 S2A . . 117.1(6) ?
    C2 C3 H3A . . 106.0 ?
    C2 C3 H3B . . 93.0 ?
    C2 C3 C4 . . 117.6(5) ?
    C3 C4 H4A . . 108.0 ?
    C3 C4 H4B . . 108.0 ?
    C3 C4 C5 . . 117.4(4) ?
    H4A C4 H4B . . 107.2 ?
    C5 C4 H4A . . 108.0 ?
    C5 C4 H4B . . 108.0 ?
    C4 C5 H5A . . 108.9 ?
    C4 C5 H5B . . 108.9 ?
    C4 C5 C6 . . 113.2(3) ?
    H5A C5 H5B . . 107.8 ?
    C6 C5 H5A . . 108.9 ?
    C6 C5 H5B . . 108.9 ?
    C5 C6 H6A . . 108.4 ?
    C5 C6 H6B . . 108.4 ?
    H6A C6 H6B . . 107.5 ?
    C7 C6 C5 . . 115.6(3) ?
    C7 C6 H6A . . 108.4 ?
    C7 C6 H6B . . 108.4 ?
    C6 C7 H7A . . 107.9 ?
    C6 C7 H7B . . 107.9 ?
    H7A C7 H7B . . 107.2 ?
    C8 C7 C6 . . 117.8(3) ?
    C8 C7 H7A . . 107.9 ?
    C8 C7 H7B . . 107.9 ?
    O1 C8 O2 . . 118.7(3) ?
    O1 C8 C7 . . 122.7(3) ?
    O2 C8 C7 . . 118.5(3) ?
    C1 C2 H2A . . 108.6 ?
    C1 C2 H2B . . 108.6 ?
    C3 C2 C1 . . 114.7(5) ?
    C3 C2 H2A . . 108.6 ?
    C3 C2 H2B . . 108.6 ?
    H2A C2 H2B . . 107.6 ?
loop_
    _geom_torsion_atom_site_label_1
    _geom_torsion_atom_site_label_2
    _geom_torsion_atom_site_label_3
    _geom_torsion_atom_site_label_4
    _geom_torsion_site_symmetry_1
    _geom_torsion_site_symmetry_2
    _geom_torsion_site_symmetry_3
    _geom_torsion_site_symmetry_4
    _geom_torsion
    _geom_torsion_publ_flag
    Mn1 O1 C8 O2 . . . . 0.3(3) ?
    Mn1 O1 C8 C7 . . . . -179.4(3) ?
    Mn1 O2 C8 O1 . . . . -0.3(3) ?
    Mn1 O2 C8 C7 . . . . 179.4(3) ?
    S1 S2 C3 C4 . . . . 171.7(4) ?
    S1 S2 C3 C2 . . . . 40.2(5) ?
    S1 S2A C3 C4 . . . . 153.7(5) ?
    S1 S2A C3 C2 . . . . -15.7(10) ?
    S1 C1 C2 C3 . . . . -0.3(8) ?
    S2 S1 C1 C2 . . . . 24.9(5) ?
    S2 C3 C4 C5 . . . . 57.0(6) ?
    S2 C3 C2 C1 . . . . -29.7(8) ?
    S2A S1 C1 C2 . . . . -8.4(7) ?
    S2A C3 C4 C5 . . . . 14.5(10) ?
    S2A C3 C2 C1 . . . . 12.2(11) ?
    C3 C4 C5 C6 . . . . 172.4(4) ?
    C4 C3 C2 C1 . . . . -157.9(6) ?
    C4 C5 C6 C7 . . . . -171.9(4) ?
    C5 C6 C7 C8 . . . . -67.3(5) ?
    C6 C7 C8 O1 . . . . -3.2(5) ?
    C6 C7 C8 O2 . . . . 177.2(3) ?
    C2 C3 C4 C5 . . . . -176.2(5) ?
loop_
    _geom_hbond_atom_site_label_D
    _geom_hbond_atom_site_label_H
    _geom_hbond_atom_site_label_A
    _geom_hbond_site_symmetry_A
    _geom_hbond_distance_DH
    _geom_hbond_distance_HA
    _geom_hbond_distance_DA
    _geom_hbond_angle_DHA
    _geom_hbond_publ_flag
    O1W H1WA O2 5_656 0.85 1.91 2.725(3) 159.4 yes
    O1W H1WB O1 2_645 0.85 2.07 2.718(3) 132.0 yes
    C2 H2B S2A 1_565 0.97 2.12 3.043(18) 158.2 yes
_shelx_space_group_comment     ?
_shelx_estimated_absorpt_T_min     0.189
_shelx_estimated_absorpt_T_max     0.556
_iucr_refine_instructions_details
;
TITL I.res in C2/c
    i.res
    created by SHELXL-2019/3 at 14:09:56 on 20-Apr-2025
CELL 1.54184 38.4331 5.4083 11.0637 90 93.566 90
ZERR 4 0.0013 0.0002 0.0003 0 0.003 0
LATT 7
SYMM -X,+Y,0.5-Z
SFAC C H Mn O S
UNIT 64 120 4 24 16
EQIV $1 1-X,-1+Y,0.5-Z
EQIV $2 1-X,-Y,1-Z
EQIV $3 +X,1+Y,+Z
SADI S1 S2 S1 S2A
SADI S2 C3 S2A C3
EADP S2 S2A
RIGU S2 S2A
SIMU S2 S2A
L.S. 4
PLAN  10
SIZE 0.3 0.24 0.08
TEMP 16.85
CONF
HTAB O1W O1_$1
HTAB O1W O2_$2
HTAB C2 S2A_$3
BOND
list 4
MORE -1
BOND $H
fmap 2 53
ACTA
REM <olex2.extras>
REM <HklSrc "%.\\I.hkl">
REM </olex2.extras>
WGHT    0.093600    1.020400
FVAR       0.31122
MN1   3    0.500000    0.173954    0.250000    10.50000    0.05377    0.03841 =
         0.02787    0.00000    0.00397    0.00000
S1    5    0.710807    0.668424    0.071215    11.00000    0.08620    0.09909 =
         0.08482   -0.00860    0.03232   -0.00112
PART 1
S2    5    0.660865    0.658992    0.124750    10.92000    0.06968    0.11221 =
         0.06384   -0.02012    0.00656   -0.01594
PART 2
S2A   5    0.677839    0.542285    0.195174    10.08000    0.06968    0.11221 =
         0.06384   -0.02012    0.00656   -0.01594
PART 0
O1    4    0.539858    0.474718    0.289428    11.00000    0.05988    0.04951 =
         0.03472    0.00378    0.00048   -0.00655
O1W   4    0.466814   -0.086268    0.329355    11.00000    0.07400    0.04915 =
         0.03384   -0.00087    0.00999   -0.01264
AFIX   7
H1WA  2    0.464697   -0.113169    0.404242    11.00000   -1.50000
H1WB  2    0.452668   -0.186774    0.293346    11.00000   -1.50000
AFIX   0
O2    4    0.524982    0.236542    0.435506    11.00000    0.06698    0.05477 =
         0.03336    0.00172    0.00366   -0.01322
C1    1    0.720568    0.959005    0.142357    11.00000    0.08660    0.10166 =
         0.11563   -0.01220    0.04363   -0.02073
AFIX  23
H1A   2    0.744854    0.960903    0.172016    11.00000   -1.20000
H1B   2    0.717162    1.090218    0.083028    11.00000   -1.20000
AFIX   0
C3    1    0.672865    0.808870    0.266257    11.00000    0.07673    0.11300 =
         0.06939   -0.02223    0.01998   -0.03042
PART 1
AFIX  13
H3A   2    0.685568    0.684922    0.316278    10.92000   -1.20000
AFIX  13
PART 2
H3B   2    0.685947    0.751848    0.339876    10.08000   -1.20000
AFIX   0
PART 0
C4    1    0.641662    0.876292    0.332997    11.00000    0.06995    0.08695 =
         0.08446   -0.02314    0.02657   -0.01816
AFIX  23
H4A   2    0.628523    0.999583    0.285669    11.00000   -1.20000
H4B   2    0.649753    0.953975    0.408622    11.00000   -1.20000
AFIX   0
C5    1    0.617134    0.671874    0.361757    11.00000    0.05450    0.07153 =
         0.05546   -0.00350    0.00762   -0.00515
AFIX  23
H5A   2    0.630382    0.538050    0.400644    11.00000   -1.20000
H5B   2    0.606141    0.608592    0.286739    11.00000   -1.20000
AFIX   0
C6    1    0.589182    0.752630    0.443198    11.00000    0.05751    0.07133 =
         0.05152   -0.01344    0.00879   -0.01027
AFIX  23
H6A   2    0.600257    0.838442    0.512319    11.00000   -1.20000
H6B   2    0.574126    0.870293    0.399280    11.00000   -1.20000
AFIX   0
C7    1    0.566891    0.548877    0.489139    11.00000    0.06331    0.07987 =
         0.03752   -0.01000    0.00733   -0.02148
AFIX  23
H7A   2    0.582235    0.427313    0.528863    11.00000   -1.20000
H7B   2    0.552818    0.618412    0.550521    11.00000   -1.20000
AFIX   0
C8    1    0.542978    0.415855    0.398960    11.00000    0.04711    0.04598 =
         0.03336   -0.00074    0.00655    0.00195
C2    1    0.698272    1.006421    0.244608    11.00000    0.09455    0.12829 =
         0.12866   -0.04829    0.05396   -0.05220
AFIX  23
H2A   2    0.713185    1.029186    0.317755    11.00000   -1.20000
H2B   2    0.685666    1.159689    0.229112    11.00000   -1.20000
AFIX   0
HKLF 4
REM  I.res in C2/c
REM wR2 = 0.1535, GooF = S = 1.045, Restrained GooF = 1.054 for all data
REM R1 = 0.0513 for 1795 Fo > 4sig(Fo) and 0.0630 for all 2214 data
REM 127 parameters refined using 8 restraints
END
WGHT      0.0936      1.0204
REM Highest difference peak  0.313,  deepest hole -0.265,  1-sigma level  0.073
Q1    1   0.6589  0.8406  0.1807  11.00000  0.05    0.31
Q2    1   0.6816  0.5940  0.2367  11.00000  0.05    0.31
Q3    1   0.6580  0.4930  0.1824  11.00000  0.05    0.27
Q4    1   0.4625 -0.3015  0.2961  11.00000  0.05    0.26
Q5    1   0.6990  1.1196  0.3137  11.00000  0.05    0.26
Q6    1   0.4970  0.2048  0.1576  11.00000  0.05    0.25
Q7    1   0.5000 -0.0199  0.2500  10.50000  0.05    0.25
Q8    1   0.7012  0.8763  0.0327  11.00000  0.05    0.25
Q9    1   0.5000  0.3543  0.2500  10.50000  0.05    0.24
Q10   1   0.7188  0.6707  0.1680  11.00000  0.05    0.24
  REM The information below was added by Olex2.
  REM
  REM R1 = 0.0513 for 1795 Fo > 4sig(Fo) and 0.0630 for all 10540 data
  REM 127 parameters refined using n/a restraints
  REM Highest difference peak 0.31, deepest hole -0.26
  REM Mean Shift 0.001, Max Shift 0.005.
  REM +++ Tabular Listing of Refinement Information +++
  REM R1_all = 0.0630
  REM R1_gt = 0.0513
  REM wR_ref = 0.1535
  REM GOOF = 1.045
  REM Shift_max = 0.005
  REM Shift_mean = 0.001
  REM Reflections_all = 10540
  REM Reflections_gt = 1795
  REM Parameters = 127
  REM Hole = -0.26
  REM Peak = 0.31
  REM Flack = n/a
;
