# Supplementary material for: Di­aqua­bis­(dl-α-lipoato-κ2O,O′)manganese(II)
Source: IUCrdata. 2025 Jun 27;10(Pt 6):x250565. doi: 10.1107/S2414314625005656 (PMC12230591; doi:10.1107/S2414314625005656)
Supplement: Supplementary file 2 [file x-10-x250565-Isup2.hkl]

#
# h,k,l, Fc-squared, Fo-squared, sigma(Fo-squared), status flag
#
data_I
_shelx_title ' I.res in C2/c'
_shelx_refln_list_code          4
_shelx_F_calc_maximum      325.15
_exptl_crystal_F_000      1052.00
_reflns_d_resolution_high  0.8135

loop_
 _space_group_symop_operation_xyz
 'x, y, z'
 '-x, y, -z+1/2'
 'x+1/2, y+1/2, z'
 '-x+1/2, y+1/2, -z+1/2'
 '-x, -y, -z'
 'x, -y, z-1/2'
 '-x+1/2, -y+1/2, -z'
 'x+1/2, -y+1/2, z-1/2'

_cell_length_a    38.4331
_cell_length_b     5.4083
_cell_length_c    11.0637
_cell_angle_alpha  90.000
_cell_angle_beta   93.566
_cell_angle_gamma  90.000

_shelx_F_squared_multiplier     1.000

loop_
 _refln_index_h
 _refln_index_k
 _refln_index_l
 _refln_F_squared_calc
 _refln_F_squared_meas
 _refln_F_squared_sigma
 _refln_observed_status
   2   0   0       5753.37       5916.59       319.22 o
   4   0   0      17268.39      22854.63       705.94 o
   6   0   0      41326.05      64400.48      1978.07 o
   8   0   0       5195.37       6553.19       180.79 o
  10   0   0        488.07        801.54        34.77 o
  12   0   0       6566.60       8591.74       380.58 o
  14   0   0       1877.26       1994.22       148.46 o
  16   0   0      16617.92      22004.13       844.88 o
  18   0   0       3953.79       3991.13       172.08 o
  20   0   0        877.35       1380.12        74.90 o
  22   0   0        143.24        315.72        26.87 o
  24   0   0      14831.81      16244.27       522.24 o
  26   0   0       1328.76       1962.14        70.98 o
  28   0   0       2774.46       3359.27       110.59 o
  30   0   0       1370.18       1904.44        66.19 o
  32   0   0       1511.71       2058.82        71.81 o
  34   0   0        365.88        383.65        39.76 o
  36   0   0        117.01         87.86        27.72 o
  38   0   0        157.72        177.43        35.10 o
  40   0   0        134.32        116.85        26.65 o
  42   0   0        431.08        604.89        61.43 o
  44   0   0        549.31        694.82        61.12 o
  46   0   0         63.67         36.34        18.07 o
   1   1   0       1450.49       1493.24        33.28 o
   3   1   0        361.48        267.25         8.04 o
   5   1   0       6443.01       6257.79       102.82 o
   7   1   0       4462.85       4948.39        91.23 o
   9   1   0      14273.23      14779.28       301.88 o
  11   1   0       2059.46       2503.87        89.40 o
  13   1   0       1318.10       1817.77        67.60 o
  15   1   0       2046.33       2181.03        67.24 o
  17   1   0         72.56        124.11        12.46 o
  19   1   0       1785.70       2006.63        70.31 o
  21   1   0       2226.09       2306.98        92.52 o
  23   1   0         13.21         69.37        15.05 o
  25   1   0        549.91        474.38        24.68 o
  27   1   0        379.17        388.74        22.26 o
  29   1   0        113.80        132.03        20.33 o
  31   1   0        352.36        359.97        29.25 o
  33   1   0        118.73        201.03        33.77 o
  35   1   0       1535.11       1885.47       106.55 o
  37   1   0        217.24        198.38        32.98 o
  39   1   0        143.96        233.79        50.64 o
  41   1   0        256.79        192.33        45.48 o
  43   1   0        107.92        154.03        26.50 o
  45   1   0          1.80          0.05        10.53 o
   0   2   0       2317.70       2116.56        93.79 o
   2   2   0         38.12         47.03         8.74 o
   4   2   0        124.27        100.90        11.07 o
   6   2   0       6073.47       6334.35       147.68 o
   8   2   0       5133.15       5691.44       134.49 o
  10   2   0       8579.55       8699.23       230.21 o
  12   2   0       9552.32       9750.35       224.31 o
  14   2   0       1809.67       1751.62        48.53 o
  16   2   0         68.81        103.20        16.16 o
  18   2   0       1105.07        950.15        62.39 o
  20   2   0        118.74        115.73        16.08 o
  22   2   0        434.96        391.30        21.92 o
  24   2   0        250.64        269.55        19.67 o
  26   2   0        334.74        392.73        34.70 o
  28   2   0        135.12         99.08        16.51 o
  30   2   0         74.71        105.50        21.44 o
  32   2   0        319.35        299.62        34.68 o
  34   2   0        895.64       1033.76        61.40 o
  36   2   0        247.40        266.26        27.48 o
  38   2   0        662.36        651.00        38.34 o
  40   2   0         32.22         20.22        15.42 o
  42   2   0        131.93        131.11        22.28 o
  44   2   0         93.55         85.43        17.76 o
   1   3   0       3369.82       3535.73        96.09 o
   3   3   0      20649.02      20895.28       472.49 o
   5   3   0         56.97         60.11        13.22 o
   7   3   0       5099.36       5284.43       134.81 o
   9   3   0         90.26         64.27        11.84 o
  11   3   0       2027.11       1783.81        56.73 o
  13   3   0        446.35        451.46        19.51 o
  15   3   0        541.27        536.91        19.62 o
  17   3   0       2347.04       2122.29        53.23 o
  19   3   0        903.99        721.72        26.23 o
  21   3   0       4752.51       4237.00       127.18 o
  23   3   0       1025.68        897.01        36.52 o
  25   3   0         50.21         67.37        17.14 o
  27   3   0       1757.11       1874.86        79.54 o
  29   3   0       1194.08       1261.08        75.29 o
  31   3   0        285.40        256.03        34.40 o
  33   3   0         63.24         86.68        28.75 o
  35   3   0        503.63        549.40        45.93 o
  37   3   0          7.32          6.19        16.98 o
  39   3   0         96.24        114.75        16.27 o
  41   3   0        212.09        152.83        13.88 o
   0   4   0        265.11        318.55        31.44 o
   2   4   0        135.61        173.43        16.81 o
   4   4   0         30.32         33.62        11.67 o
   6   4   0        636.70        695.98        27.39 o
   8   4   0        201.69        175.18        18.67 o
  10   4   0         17.48          6.64        11.82 o
  12   4   0         80.12         66.32        17.00 o
  14   4   0        384.48        365.19        26.17 o
  16   4   0         30.83         29.39        17.31 o
  18   4   0        807.29        686.62        38.38 o
  20   4   0        197.48        206.61        29.71 o
  22   4   0          2.07         -0.07        22.15 o
  24   4   0        230.65        210.51        28.30 o
  26   4   0         24.68          8.97        20.88 o
  28   4   0         59.58         42.28        24.68 o
  30   4   0         54.43         18.38        17.45 o
  32   4   0          6.41         17.23        14.89 o
  34   4   0          1.29         13.27        12.65 o
  36   4   0         31.76         15.52        10.48 o
   1   5   0         54.44         68.24        18.61 o
   3   5   0        339.43        307.14        26.22 o
   5   5   0        165.80        216.63        23.37 o
   7   5   0        168.80        192.35        21.82 o
   9   5   0        100.74        116.90        19.51 o
  11   5   0        562.50        702.22        58.02 o
  13   5   0        249.80        228.41        29.68 o
  15   5   0        223.03        229.99        45.07 o
  17   5   0        464.56        447.25        36.47 o
  19   5   0        118.81         89.20        22.43 o
  21   5   0        228.88        246.08        26.66 o
  23   5   0        126.68        134.19        17.40 o
  25   5   0         35.60         39.10        18.28 o
  27   5   0          7.92         15.49        11.37 o
  29   5   0         17.22          3.42         8.37 o
   0   6   0        179.70        132.25        48.63 o
   2   6   0         22.37         38.53        22.87 o
   4   6   0         63.91         84.29        22.57 o
   6   6   0        263.50        259.71        26.86 o
   8   6   0        191.56        168.18        20.29 o
  10   6   0        335.87        414.82        36.53 o
  12   6   0        187.80        191.54        28.71 o
  14   6   0        431.64        496.69        29.96 o
  16   6   0        199.67        198.06        31.33 o
  18   6   0        385.26        405.30        25.15 o
  20   6   0        172.09        123.56        12.59 o
 -45   1   1        216.58        187.42        20.75 o
 -43   1   1         23.95         35.37        15.65 o
 -41   1   1        215.80        243.94        25.32 o
 -39   1   1       1035.67       1205.22        58.78 o
 -37   1   1        195.40        201.12        33.43 o
 -35   1   1         44.48         58.94        56.32 o
 -33   1   1        331.46        365.47        39.59 o
 -31   1   1        350.24        362.46        30.44 o
 -29   1   1        162.32        231.85        25.06 o
 -27   1   1        338.40        277.02        22.16 o
 -25   1   1        812.47        845.28        32.59 o
 -23   1   1       1666.02       1628.34        66.09 o
 -21   1   1      11024.62      11712.29       306.82 o
 -19   1   1        157.02        182.11        20.97 o
 -17   1   1         40.78        113.74        12.90 o
 -15   1   1      24394.77      26461.94       587.19 o
 -13   1   1        135.52        124.97        11.66 o
 -11   1   1      16069.44      18110.07       399.65 o
  -9   1   1      20861.51      20398.86       490.35 o
  -7   1   1      40180.22      39646.23       800.84 o
  -5   1   1       7967.83       7810.98       150.95 o
  -3   1   1      22667.88      23003.78       435.51 o
  -1   1   1       4324.56       4020.56        75.01 o
   1   1   1      12496.78      11387.16       177.77 o
   3   1   1     105723.37      98731.23      1667.98 o
   5   1   1         67.35         84.98         6.46 o
   7   1   1      10053.58      10310.51       198.99 o
   9   1   1        602.94        565.40        17.32 o
  11   1   1         72.33        101.50         9.12 o
  13   1   1        926.04        867.74        26.88 o
  15   1   1        190.54        196.15        12.98 o
  17   1   1      12368.58      11444.35       513.19 o
  19   1   1         26.37         55.34        20.52 o
  21   1   1       3214.78       3544.53       119.57 o
  23   1   1       6596.69       7640.51       230.53 o
  25   1   1         40.01         74.78        12.30 o
  27   1   1       2479.68       2421.34        65.28 o
  29   1   1        698.30        820.23        35.74 o
  31   1   1        518.21        565.73        30.34 o
  33   1   1         13.48          5.37        23.69 o
  35   1   1        522.88        672.99        51.50 o
  37   1   1        856.50       1065.52        66.17 o
  39   1   1         19.50          7.16        22.92 o
  41   1   1        318.32        375.81        35.51 o
  43   1   1         11.18         31.19        18.21 o
  45   1   1         40.96         50.45        12.06 o
 -44   2   1         43.96         20.82        13.49 o
 -42   2   1        494.47        622.00        42.61 o
 -40   2   1          3.75         11.10        15.56 o
 -38   2   1        535.49        592.35        52.38 o
 -36   2   1        871.46       1003.64        45.40 o
 -34   2   1         25.13         13.36        24.10 o
 -32   2   1        768.77        794.26        45.82 o
 -30   2   1         49.95         37.76        35.15 o
 -28   2   1         24.64         44.67        15.73 o
 -26   2   1        118.16        108.81        15.46 o
 -24   2   1        661.75        644.30        31.33 o
 -22   2   1         35.84         55.49        14.01 o
 -20   2   1         34.36        103.29        16.35 o
 -18   2   1      19617.86      18152.36       415.35 o
 -16   2   1        870.51       1369.25        43.07 o
 -14   2   1       2618.41       2477.70        76.73 o
 -12   2   1      12895.88      11698.08       268.19 o
 -10   2   1      13241.74      13174.21       298.24 o
  -8   2   1       3222.28       2566.26        62.66 o
  -6   2   1       1181.70       1105.73        34.95 o
  -4   2   1      10338.97       9911.87       208.14 o
  -2   2   1       6487.58       5887.65       119.41 o
   0   2   1       2348.00       2296.79        76.30 o
   2   2   1       1102.98        921.44        37.24 o
   4   2   1       6995.75       6416.98       150.59 o
   6   2   1       8433.29       8478.84       179.14 o
   8   2   1       2019.10       1510.35        35.90 o
  10   2   1       7504.92       7210.31       145.61 o
  12   2   1       2511.72       2402.66        64.82 o
  14   2   1       7700.92       6917.77       201.72 o
  16   2   1       3683.85       3739.93       120.45 o
  18   2   1        329.41        345.29        33.84 o
  20   2   1       4304.83       4147.39       120.06 o
  22   2   1        984.69        794.15        30.81 o
  24   2   1       1959.55       2042.53        53.55 o
  26   2   1       2187.89       2116.83        63.43 o
  28   2   1         28.24         43.49        14.90 o
  30   2   1        626.83        688.61        41.76 o
  32   2   1        847.54        867.12        47.28 o
  34   2   1        175.89        159.66        29.32 o
  36   2   1         30.48          7.42        18.33 o
  38   2   1        510.12        574.77        29.28 o
  40   2   1         16.35          3.57        12.90 o
  42   2   1          4.01         23.97        11.91 o
  44   2   1        170.53        182.53        19.55 o
 -41   3   1         17.87         -3.00         8.87 o
 -39   3   1          9.34         11.37        14.02 o
 -37   3   1         15.46         18.89        17.83 o
 -35   3   1         65.88         24.48        19.44 o
 -33   3   1          0.48         -2.13        16.17 o
 -31   3   1         25.00         61.53        18.48 o
 -29   3   1          6.20          7.63        17.32 o
 -27   3   1        275.85        198.90        31.62 o
 -25   3   1        495.20        475.16        29.09 o
 -23   3   1         20.45         38.43        13.15 o
 -21   3   1         27.95         31.87        13.78 o
 -19   3   1        149.51        107.53        17.49 o
 -17   3   1        416.82        460.34        21.96 o
 -15   3   1         82.74         93.65        10.58 o
 -13   3   1         22.24         35.51         9.87 o
 -11   3   1         38.76         15.28        10.16 o
  -9   3   1        750.30        686.23        40.03 o
  -7   3   1        775.84        754.62        31.95 o
  -5   3   1        149.50        226.62        23.00 o
  -3   3   1          9.85         -4.31        17.64 o
  -1   3   1        245.65        230.23        22.92 o
   1   3   1        941.78        930.25        39.69 o
   3   3   1        224.34        201.11        18.69 o
   5   3   1        971.21        883.08        59.90 o
   7   3   1        546.38        463.64        30.97 o
   9   3   1         47.15         58.93        12.86 o
  11   3   1         83.30         63.88        14.05 o
  13   3   1        499.79        438.97        19.89 o
  15   3   1        275.19        234.25        14.97 o
  17   3   1       1751.87       1647.99        46.70 o
  19   3   1        842.80        704.46        26.86 o
  21   3   1       1597.46       1471.28        42.32 o
  23   3   1        101.91        135.99        15.79 o
  25   3   1         77.59         94.02        20.42 o
  27   3   1        294.38        396.60        47.12 o
  29   3   1        442.35        338.11        57.14 o
  31   3   1        293.04        381.39        63.55 o
  33   3   1         98.44         77.68        45.43 o
  35   3   1        156.61        190.71        24.11 o
  37   3   1        192.84        261.54        33.74 o
  39   3   1          4.62          8.44        10.69 o
  41   3   1          1.64          5.14         8.41 o
 -36   4   1         62.00         59.37        12.12 o
 -34   4   1          6.78         19.09        12.98 o
 -32   4   1        286.33        315.44        25.01 o
 -30   4   1        228.73        224.75        20.00 o
 -28   4   1        759.29        684.02        34.61 o
 -26   4   1        886.15        842.80        47.33 o
 -24   4   1       1199.98       1225.06        71.29 o
 -22   4   1        398.44        406.29        43.72 o
 -20   4   1         24.92         28.49        34.94 o
 -18   4   1       1351.53       1320.76       103.71 o
 -16   4   1        306.28        341.71        25.89 o
 -14   4   1        139.39        159.68        23.92 o
 -12   4   1        233.21        180.55        21.57 o
 -10   4   1        374.70        298.20        30.61 o
  -8   4   1       1974.95       2027.31        66.09 o
  -6   4   1        337.51        302.30        18.47 o
  -4   4   1       5088.46       5249.55       100.86 o
  -2   4   1        850.44       1133.14        36.57 o
   0   4   1       6348.79       6468.98       155.81 o
   2   4   1       3681.29       4101.69       106.18 o
   4   4   1        524.48        553.22        24.54 o
   6   4   1       2681.14       2542.77        60.23 o
   8   4   1        322.07        373.15        20.07 o
  10   4   1        146.38        153.04        16.69 o
  12   4   1        426.88        411.02        24.63 o
  14   4   1        807.52        847.63        47.94 o
  16   4   1        198.88        149.50        25.68 o
  18   4   1        242.71        269.94        23.35 o
  20   4   1       2132.53       2074.32        96.41 o
  22   4   1         87.67         66.80        23.21 o
  24   4   1        903.15        982.13        67.46 o
  26   4   1        655.92        671.06        56.73 o
  28   4   1        109.57        106.95        25.50 o
  30   4   1        128.11        143.01        24.63 o
  32   4   1        250.97        253.96        22.76 o
  34   4   1        182.80        143.28        16.89 o
  36   4   1          9.69          2.59         7.56 o
 -31   5   1         65.91         11.05        14.14 o
 -29   5   1         32.29         37.48        15.74 o
 -27   5   1         66.23         59.02        15.18 o
 -25   5   1        112.77         95.62        17.46 o
 -23   5   1         51.15         56.60        15.50 o
 -21   5   1        498.63        514.02        28.06 o
 -19   5   1         65.75         54.80        17.77 o
 -17   5   1        160.74        166.57        24.80 o
 -15   5   1        733.56        810.34        47.89 o
 -13   5   1        137.84         99.81        22.74 o
 -11   5   1        132.32        123.78        24.71 o
  -9   5   1         17.64         12.22        15.52 o
  -7   5   1         46.78         67.26        18.39 o
  -5   5   1         20.38         18.99        17.28 o
  -3   5   1        236.21        250.96        27.60 o
  -1   5   1        217.06        271.45        29.65 o
   1   5   1         48.46         73.26        23.76 o
   3   5   1        822.49        929.52        50.73 o
   5   5   1        301.41        330.94        26.33 o
   7   5   1        260.89        270.11        35.66 o
   9   5   1       1704.35       1859.51       100.82 o
  11   5   1       1045.97       1155.61        51.60 o
  13   5   1        563.67        591.91        35.62 o
  15   5   1         90.14         47.12        18.88 o
  17   5   1        339.37        492.52        37.21 o
  19   5   1         11.39        -17.84        20.35 o
  21   5   1         61.90         53.50        19.38 o
  23   5   1        212.57        217.15        17.85 o
  25   5   1         23.16         46.97        12.91 o
  27   5   1        104.52         98.61        11.67 o
  29   5   1        138.29        114.34        11.52 o
 -20   6   1         10.64         25.07        15.43 o
 -18   6   1          1.46          0.30        10.46 o
 -16   6   1         34.42         39.84        13.55 o
 -14   6   1         52.80         35.29        12.22 o
 -12   6   1         17.53         13.49        14.06 o
 -10   6   1         42.35         58.79        35.57 o
  -8   6   1         71.32         70.12        15.92 o
  -6   6   1         32.36         39.58        18.78 o
  -4   6   1          9.06         -9.31        19.32 o
  -2   6   1         33.90         42.97        21.83 o
   0   6   1          2.35         -7.50        15.93 o
   2   6   1          1.43         -4.84        17.85 o
   4   6   1          1.37          1.17        24.54 o
   6   6   1         16.93          6.94        15.30 o
   8   6   1         45.57         26.91        14.20 o
  10   6   1         32.78         42.88        21.64 o
  12   6   1         40.62         36.66        31.85 o
  14   6   1         27.99          1.60        15.49 o
  16   6   1         20.99         19.18        11.84 o
  18   6   1          6.09          1.42         9.22 o
 -46   0   2         48.61         27.05        17.65 o
 -44   0   2         45.72         19.72        22.71 o
 -42   0   2         22.10         37.99        20.01 o
 -40   0   2         21.02         15.75        21.38 o
 -38   0   2        370.40        421.19        41.09 o
 -36   0   2       3003.35       3448.19       157.03 o
 -34   0   2        151.40        193.03        32.45 o
 -32   0   2         39.79         37.49        20.83 o
 -30   0   2       3657.55       4160.41       193.95 o
 -28   0   2       3639.42       4173.93       190.90 o
 -26   0   2       3762.06       4855.68       289.59 o
 -24   0   2       3501.74       4933.42       311.27 o
 -22   0   2      19103.83      22084.39      1220.01 o
 -20   0   2       2380.12       2794.10       193.27 o
 -18   0   2      15233.46      13857.97       775.86 o
 -16   0   2       7783.88       6379.74       374.05 o
 -14   0   2      15348.58      17517.28       959.32 o
 -12   0   2      12236.45      14292.41       782.37 o
 -10   0   2       1216.09       1149.29        79.91 o
  -8   0   2      14936.35      15555.88       482.70 o
  -6   0   2       6084.19       6826.39       184.99 o
  -4   0   2      84155.91      87447.22      2686.63 o
  -2   0   2       1841.82       1878.88        65.66 o
   0   0   2      10502.61      10201.06       249.09 o
   2   0   2       3195.35       3437.14        96.96 o
   4   0   2      24510.53      24508.65       584.54 o
   6   0   2      99949.86      95286.09      2517.52 o
   8   0   2       1872.30       1976.68        60.47 o
  10   0   2        469.31        472.29        25.63 o
  12   0   2        553.97        608.25        40.72 o
  14   0   2        868.73        913.48        47.01 o
  16   0   2       6043.75       4072.55       323.30 o
  18   0   2        274.81        147.77        38.48 o
  20   0   2      20959.97      21805.85       691.90 o
  22   0   2       2525.13       2700.26       133.77 o
  24   0   2       1047.86       1189.07        54.61 o
  26   0   2       7076.10       7945.02       210.92 o
  28   0   2        388.28        396.16        26.37 o
  30   0   2        434.96        407.10        27.10 o
  32   0   2        543.15        621.15        76.61 o
  34   0   2        969.23       1037.50        64.42 o
  36   0   2         12.96          5.11        21.90 o
  38   0   2        248.01        367.07        37.08 o
  40   0   2       1224.38       1288.34        82.70 o
  42   0   2          4.17         41.50        28.80 o
  44   0   2         59.56         83.70        17.70 o
 -45   1   2        113.89        114.54        16.53 o
 -43   1   2        107.44        129.12        17.60 o
 -41   1   2         31.78         24.69        16.62 o
 -39   1   2        356.71        435.89        28.65 o
 -37   1   2          7.68         16.49        18.08 o
 -35   1   2         23.91         16.07        18.18 o
 -33   1   2         10.70         37.41        19.52 o
 -31   1   2         84.55         89.34        15.79 o
 -29   1   2         61.04         58.17        16.11 o
 -27   1   2         88.56         93.94        17.43 o
 -25   1   2       1069.25       1070.63        43.04 o
 -23   1   2         12.44         -2.38        16.63 o
 -21   1   2       2526.05       2704.83        94.55 o
 -19   1   2       2641.30       2695.40       134.18 o
 -17   1   2        543.13        646.94        30.64 o
 -15   1   2      23375.20      24286.60       599.68 o
 -13   1   2       2303.87       2513.76        61.47 o
 -11   1   2       2395.72       2319.05        55.58 o
  -9   1   2        240.33        251.50        16.49 o
  -7   1   2       2265.13       2145.80        44.25 o
  -5   1   2       4275.12       4261.67        86.21 o
  -3   1   2       6627.99       6762.47       152.78 o
  -1   1   2      13036.98      11339.72       235.79 o
   1   1   2       2944.85       2970.00        78.53 o
   3   1   2        881.70        828.38        18.97 o
   5   1   2      47640.73      42598.70       757.13 o
   7   1   2        134.06        114.59         7.30 o
   9   1   2       9588.81      10165.98       250.41 o
  11   1   2       9620.41      10170.39       282.20 o
  13   1   2       2066.41       2592.40        68.52 o
  15   1   2        331.87        355.51        22.00 o
  17   1   2         27.82          9.22        10.87 o
  19   1   2         14.19         20.93        13.18 o
  21   1   2       2515.86       2663.17        99.58 o
  23   1   2         80.45         98.78        12.52 o
  25   1   2        242.98        260.35        18.02 o
  27   1   2        125.77        169.10        15.92 o
  29   1   2       1640.92       1704.64        73.71 o
  31   1   2        375.05        388.30        34.31 o
  33   1   2        368.81        380.00        32.19 o
  35   1   2        403.37        408.91        32.57 o
  37   1   2        207.24        173.02        24.11 o
  39   1   2         58.37         48.75        23.98 o
  41   1   2         71.83         41.52        19.71 o
  43   1   2         14.91         21.89        16.06 o
  45   1   2          7.17          6.56         9.81 o
 -44   2   2         14.68         10.41        18.17 o
 -42   2   2        238.83        212.38        25.13 o
 -40   2   2         43.14         48.54        16.71 o
 -38   2   2         89.92         68.13        17.75 o
 -36   2   2        376.59        384.26        31.83 o
 -34   2   2         52.31         59.59        21.72 o
 -32   2   2         53.24         67.05        27.81 o
 -30   2   2         22.71          5.32        23.88 o
 -28   2   2        209.92        235.58        22.20 o
 -26   2   2         57.87         52.69        13.80 o
 -24   2   2         14.45         18.12        12.09 o
 -22   2   2        354.65        361.80        23.20 o
 -20   2   2         84.13         74.02        16.54 o
 -18   2   2      10847.92      10846.50       362.11 o
 -16   2   2       8546.45       8688.83       253.03 o
 -14   2   2       5627.26       6309.25       186.20 o
 -12   2   2      19909.13      19541.80       479.02 o
 -10   2   2        927.00        968.08        41.83 o
  -8   2   2        356.08        388.21        19.51 o
  -6   2   2        493.73        431.21        20.32 o
  -4   2   2        322.41        278.47        24.56 o
  -2   2   2        267.56        281.96        16.08 o
   0   2   2       3516.20       3920.67       117.99 o
   2   2   2        587.87        404.18        25.22 o
   4   2   2       2688.36       2504.09        96.96 o
   6   2   2        724.41        534.26        25.19 o
   8   2   2       2681.86       2767.86        94.69 o
  10   2   2        121.68        135.47        12.81 o
  12   2   2       1723.39       1981.06        83.60 o
  14   2   2        679.70        562.60       108.77 o
  16   2   2       5584.77       5668.56       247.01 o
  18   2   2        453.70        538.02        50.91 o
  20   2   2        834.00        663.03        34.70 o
  22   2   2        470.91        399.61        27.05 o
  24   2   2         26.74         12.57        13.53 o
  26   2   2       1228.83       1153.46        42.89 o
  28   2   2        504.21        573.93        29.42 o
  30   2   2        587.71        658.79        36.32 o
  32   2   2        448.25        442.69        33.62 o
  34   2   2        289.68        308.24        28.22 o
  36   2   2         22.65         12.57        13.34 o
  38   2   2          7.28          1.55        11.91 o
  40   2   2        182.36        183.70        14.99 o
  42   2   2          1.83         12.82        11.42 o
  44   2   2          6.26         -8.26        15.07 o
 -41   3   2          4.68         -0.61        10.45 o
 -39   3   2        347.18        388.82        26.06 o
 -37   3   2         16.08         35.51        16.70 o
 -35   3   2         24.18          7.17        17.51 o
 -33   3   2       1037.93       1097.30        47.97 o
 -31   3   2         43.85         51.32        15.68 o
 -29   3   2        853.09        904.73        38.77 o
 -27   3   2        235.13        276.57        25.44 o
 -25   3   2       1586.86       1581.26        69.40 o
 -23   3   2        749.46        654.99        37.15 o
 -21   3   2       1339.26       1117.80        49.27 o
 -19   3   2       1869.39       1744.03        65.13 o
 -17   3   2        452.08        426.69        25.55 o
 -15   3   2       5136.03       4560.94       119.21 o
 -13   3   2        158.09        146.94        12.88 o
 -11   3   2        120.62        171.46        18.12 o
  -9   3   2       1741.76       1650.20        65.37 o
  -7   3   2       7241.09       7819.03       208.16 o
  -5   3   2       5895.05       6133.78       263.13 o
  -3   3   2        326.70        308.67        61.79 o
  -1   3   2      16864.82      17604.84       495.66 o
   1   3   2         38.67         63.70        16.72 o
   3   3   2       3526.25       3676.10       129.82 o
   5   3   2       6788.07       6278.33       191.71 o
   7   3   2         73.88         59.25        14.00 o
   9   3   2       1102.48       1356.00        57.96 o
  11   3   2       1358.15       1168.67        37.06 o
  13   3   2       1903.81       1919.82        70.36 o
  15   3   2        655.36        569.13        23.82 o
  17   3   2       3651.54       3428.70        80.19 o
  19   3   2       2759.57       2625.85        62.05 o
  21   3   2        237.38        256.51        17.30 o
  23   3   2       5015.66       5286.99       115.73 o
  25   3   2        101.73        108.61        20.20 o
  27   3   2        535.25        537.39        36.44 o
  29   3   2        872.90        959.57        53.60 o
  31   3   2         25.99         17.34        23.80 o
  33   3   2         40.54         20.94        27.31 o
  35   3   2        167.38        160.86        21.54 o
  37   3   2        202.97        202.86        20.21 o
  39   3   2          8.79          7.20        11.17 o
 -36   4   2        134.13        121.95        13.92 o
 -34   4   2         28.83        -12.97        12.97 o
 -32   4   2         63.34         54.61        13.53 o
 -30   4   2        169.50        133.74        22.04 o
 -28   4   2        125.14        130.90        18.59 o
 -26   4   2         14.58         27.38        19.94 o
 -24   4   2         13.91         -3.93        20.10 o
 -22   4   2        219.77        307.73        37.67 o
 -20   4   2        120.63         84.75        26.24 o
 -18   4   2         73.84         86.70        21.07 o
 -16   4   2          5.63         24.47        20.46 o
 -14   4   2        132.42        143.39        19.44 o
 -12   4   2        197.00        174.67        16.19 o
 -10   4   2         34.13         36.54        13.65 o
  -8   4   2         75.17         35.01        11.82 o
  -6   4   2        163.14        143.93        15.09 o
  -4   4   2         10.30         23.76        11.55 o
  -2   4   2         71.77         66.14        13.00 o
   0   4   2        182.44        180.07        17.65 o
   2   4   2       1673.69       1547.77        48.25 o
   4   4   2         16.20         28.95        11.90 o
   6   4   2       1284.86       1238.86        35.97 o
   8   4   2       1493.94       1480.37        44.90 o
  10   4   2        192.03        148.99        16.32 o
  12   4   2       1758.70       1733.47        52.76 o
  14   4   2       1088.08       1106.89        42.44 o
  16   4   2         16.01         23.33        18.68 o
  18   4   2        111.24        164.29        22.50 o
  20   4   2          9.22         16.42        18.65 o
  22   4   2        167.38        191.53        36.36 o
  24   4   2        135.02        125.99        31.85 o
  26   4   2         18.80         23.73        24.53 o
  28   4   2        112.08         99.79        20.17 o
  30   4   2         18.43         19.75        18.87 o
  32   4   2         51.19         59.38        15.45 o
  34   4   2         54.39         33.53         9.28 o
  36   4   2         33.68         17.55         8.64 o
 -29   5   2         29.53         36.76        13.26 o
 -27   5   2          5.26        -11.42        11.42 o
 -25   5   2         28.52         23.68        12.68 o
 -23   5   2          7.87         10.14        12.32 o
 -21   5   2         18.42         17.45        14.22 o
 -19   5   2        131.83        112.54        21.10 o
 -17   5   2         82.85         76.98        22.61 o
 -15   5   2        723.94        738.96        50.36 o
 -13   5   2        600.25        691.34        38.09 o
 -11   5   2        881.18       1085.42        66.08 o
  -9   5   2        723.87        682.04        32.21 o
  -7   5   2        596.11        640.37        31.61 o
  -5   5   2        807.82       1043.83        41.68 o
  -3   5   2         13.70         10.88        20.14 o
  -1   5   2        110.38        131.93        25.18 o
   1   5   2         13.60         12.21        21.86 o
   3   5   2         21.90         27.85        18.31 o
   5   5   2         42.49         44.98        21.22 o
   7   5   2         39.39         63.91        17.83 o
   9   5   2        219.27        194.29        22.22 o
  11   5   2        408.77        554.19        34.86 o
  13   5   2        404.55        434.37        30.59 o
  15   5   2        284.56        307.98        26.76 o
  17   5   2        495.58        566.87        33.40 o
  19   5   2        532.46        488.87        31.34 o
  21   5   2         75.51         76.53        15.48 o
  23   5   2        174.80        153.28        18.44 o
  25   5   2         63.95         41.24        10.96 o
  27   5   2          8.12         -6.10        11.27 o
  29   5   2         41.47         27.17         9.32 o
 -18   6   2        207.29        230.35        24.47 o
 -16   6   2         71.07         42.15        12.36 o
 -14   6   2         27.82         25.30        12.71 o
 -12   6   2        288.84        312.93        23.88 o
 -10   6   2        172.93        188.00        31.61 o
  -8   6   2        192.78        237.99        21.03 o
  -6   6   2         79.09         76.25        24.11 o
  -4   6   2        314.53        384.95        33.46 o
  -2   6   2        275.49        291.01        25.00 o
   0   6   2        327.65        319.17        25.98 o
   2   6   2        611.98        703.35        37.60 o
   4   6   2        107.44        115.76        26.06 o
   6   6   2        352.35        338.16        21.63 o
   8   6   2        143.98        146.33        14.93 o
  10   6   2         82.35         75.87        18.31 o
  12   6   2        125.07        145.13        19.25 o
  14   6   2        124.60        154.79        22.43 o
  16   6   2        176.59        217.51        23.37 o
  18   6   2         23.78         22.05        15.02 o
 -45   1   3          6.81         -0.47        11.35 o
 -43   1   3        134.93        154.72        22.82 o
 -41   1   3         29.13         22.99        13.98 o
 -39   1   3        110.57        102.08        17.84 o
 -37   1   3        500.52        631.62        35.54 o
 -35   1   3         43.09         57.11        17.60 o
 -33   1   3       3950.79       4097.24       236.32 o
 -31   1   3        428.47        439.73        47.64 o
 -29   1   3         33.24         30.55        19.51 o
 -27   1   3       1276.21       1364.29        54.27 o
 -25   1   3       3736.41       3786.14       112.03 o
 -23   1   3       1519.88       1393.03        57.16 o
 -21   1   3         91.99        129.55        24.21 o
 -19   1   3      11979.28      13810.23       450.94 o
 -17   1   3       1994.71       1830.39        77.75 o
 -15   1   3       8344.85       9144.53       233.53 o
 -13   1   3      19591.04      19056.23       421.72 o
 -11   1   3        107.15         79.09        11.22 o
  -9   1   3      12583.71      12870.67       234.72 o
  -7   1   3       1554.01       1663.32        48.60 o
  -5   1   3       8808.32       8309.10       177.08 o
  -3   1   3       1439.16       1503.24        41.92 o
  -1   1   3       6927.24       6782.22       145.84 o
   1   1   3       5699.86       5216.61       105.30 o
   3   1   3       7535.74       7666.96       142.97 o
   5   1   3       1323.73       1249.74        31.37 o
   7   1   3       1744.45       1761.78        78.23 o
   9   1   3       7270.09       6474.10       125.62 o
  11   1   3      11989.03      11237.40       279.60 o
  13   1   3       4967.39       5268.45       139.36 o
  15   1   3       3221.41       3701.04       117.17 o
  17   1   3       3162.48       2953.84       109.86 o
  19   1   3      12795.23      12928.73       402.71 o
  21   1   3        280.25        283.48        21.90 o
  23   1   3       3367.17       3379.65       112.47 o
  25   1   3       2964.28       3009.72        87.73 o
  27   1   3         13.83         34.35        14.08 o
  29   1   3        947.44        927.62        33.08 o
  31   1   3        419.89        452.41        29.39 o
  33   1   3         48.10         36.52        16.26 o
  35   1   3         32.91         29.19        15.63 o
  37   1   3        362.81        413.96        31.91 o
  39   1   3         28.73         10.09        17.31 o
  41   1   3         14.53          5.93        18.72 o
  43   1   3        406.10        404.38        30.52 o
 -44   2   3         35.50          3.80        25.35 o
 -42   2   3        127.31        105.57        19.86 o
 -40   2   3        580.37        560.64        35.42 o
 -38   2   3         11.12         -7.10        15.00 o
 -36   2   3        527.98        538.38        36.51 o
 -34   2   3        119.54        171.73        32.27 o
 -32   2   3         42.69         35.10        30.69 o
 -30   2   3        262.72        269.22        30.16 o
 -28   2   3        430.81        458.33        29.34 o
 -26   2   3       1000.08       1085.29        50.91 o
 -24   2   3        222.61        242.64        29.13 o
 -22   2   3       3155.52       3182.38       109.04 o
 -20   2   3        632.48        591.23        31.90 o
 -18   2   3         77.25         67.49        14.95 o
 -16   2   3       6800.95       7136.57       201.28 o
 -14   2   3         87.39         65.73        15.28 o
 -12   2   3       9998.03       9349.75       239.06 o
 -10   2   3       8229.14       7858.66       293.92 o
  -8   2   3        114.49        120.00        13.09 o
  -6   2   3       1577.91       1540.59        54.45 o
  -4   2   3       7153.12       7198.57       183.90 o
  -2   2   3       6792.60       6387.86       167.16 o
   0   2   3       1605.78       1472.30        48.72 o
   2   2   3      20047.26      19165.20       429.80 o
   4   2   3        529.33        633.28        23.06 o
   6   2   3        174.72        121.73        12.68 o
   8   2   3      11379.49       9984.27       230.52 o
  10   2   3        878.98        841.20        35.04 o
  12   2   3         53.06         60.93        19.37 o
  14   2   3        950.09        771.08        59.85 o
  16   2   3       5021.28       4901.41       244.17 o
  18   2   3         25.58         18.78        10.51 o
  20   2   3       2238.76       1918.28        68.35 o
  22   2   3       6441.46       5901.98       262.83 o
  24   2   3          7.71         -4.52        14.36 o
  26   2   3       2342.83       2259.17        63.15 o
  28   2   3        253.59        180.57        23.27 o
  30   2   3         77.05         89.84        20.29 o
  32   2   3        442.85        399.04        23.34 o
  34   2   3         60.15         34.13        15.13 o
  36   2   3         11.10          6.42        13.22 o
  38   2   3         11.49         -2.60        13.28 o
  40   2   3        145.27        132.09        14.24 o
  42   2   3         13.85          4.43         9.52 o
 -41   3   3         14.70         34.33        14.56 o
 -39   3   3          1.56         -1.01        13.00 o
 -37   3   3         39.82          4.60        15.72 o
 -35   3   3         27.91         17.83        17.48 o
 -33   3   3         40.80         32.93        15.97 o
 -31   3   3         40.91         50.80        17.11 o
 -29   3   3          4.20         11.98        16.24 o
 -27   3   3        108.69        173.98        43.00 o
 -25   3   3        676.96        598.29        57.43 o
 -23   3   3       1483.63       1319.47        67.99 o
 -21   3   3       1299.75       1324.56        65.10 o
 -19   3   3        170.68        173.39        16.19 o
 -17   3   3        509.08        521.20        20.24 o
 -15   3   3        297.75        292.16        16.62 o
 -13   3   3          3.34         16.50         9.20 o
 -11   3   3         75.26         63.99         9.63 o
  -9   3   3        385.87        395.88        22.75 o
  -7   3   3       3430.90       3292.59       146.25 o
  -5   3   3       4165.99       4011.96       119.05 o
  -3   3   3        396.38        558.02        36.40 o
  -1   3   3        479.79        448.36        37.95 o
   1   3   3        237.78        277.42        24.24 o
   3   3   3        116.41         65.19        15.70 o
   5   3   3        579.09        592.06        35.59 o
   7   3   3       1642.69       1531.52        62.54 o
   9   3   3       1123.06        970.61        33.35 o
  11   3   3        340.52        322.34        18.02 o
  13   3   3        364.66        385.22        18.65 o
  15   3   3          1.38         14.05        10.99 o
  17   3   3        255.16        223.92        18.02 o
  19   3   3        749.66        634.79        34.20 o
  21   3   3        151.50        188.44        19.84 o
  23   3   3          1.56         -3.37        18.72 o
  25   3   3         22.62         29.04        18.58 o
  27   3   3         12.80         -4.28        16.67 o
  29   3   3          7.98          8.25        24.51 o
  31   3   3          5.13         18.75        22.01 o
  33   3   3         78.38         98.62        21.95 o
  35   3   3          0.94         -4.96        14.24 o
  37   3   3          3.02        -12.62        12.62 o
  39   3   3          4.50         -5.63        10.77 o
 -36   4   3        147.48         88.43        11.93 o
 -34   4   3        118.12        112.86        12.89 o
 -32   4   3         43.73          2.02        11.99 o
 -30   4   3        629.19        602.61        30.11 o
 -28   4   3        181.14        185.94        23.13 o
 -26   4   3        526.82        588.63        37.90 o
 -24   4   3         95.04         89.48        25.75 o
 -22   4   3       1224.84       1243.72        75.01 o
 -20   4   3        637.06        657.93        42.61 o
 -18   4   3        293.09        323.83        27.37 o
 -16   4   3       1884.03       1795.41        62.34 o
 -14   4   3         23.88         45.10        16.64 o
 -12   4   3       1309.30       1411.25        52.06 o
 -10   4   3        427.21        392.99        24.81 o
  -8   4   3        488.60        557.61        24.75 o
  -6   4   3        257.99        256.86        16.23 o
  -4   4   3       1150.74       1200.06        34.87 o
  -2   4   3       2893.82       3151.69        72.09 o
   0   4   3         87.21        100.05        14.51 o
   2   4   3       2214.73       2166.67        61.97 o
   4   4   3        429.32        504.48        37.85 o
   6   4   3        265.44        239.08        17.43 o
   8   4   3       2697.37       2879.58        68.24 o
  10   4   3        706.22        700.69        25.37 o
  12   4   3       1198.90       1087.13        40.78 o
  14   4   3       1940.59       2070.21        79.25 o
  16   4   3       1406.79       1262.39        51.74 o
  18   4   3         20.14         14.24        15.40 o
  20   4   3        218.25        217.43        22.66 o
  22   4   3        607.39        546.97        41.16 o
  24   4   3         15.35          5.43        24.47 o
  26   4   3        231.89        218.94        24.96 o
  28   4   3        148.05        181.85        21.60 o
  30   4   3         46.87         55.40        14.70 o
  32   4   3        110.76         90.87        14.79 o
  34   4   3        103.29         95.76        12.68 o
 -29   5   3          7.14         13.80         8.55 o
 -27   5   3         38.11         28.32        11.31 o
 -25   5   3         99.29        105.08        12.44 o
 -23   5   3         38.66         38.52        11.60 o
 -21   5   3         19.82         18.81        13.41 o
 -19   5   3        466.46        537.59        36.43 o
 -17   5   3         76.17         60.91        21.33 o
 -15   5   3        290.86        253.16        28.61 o
 -13   5   3        473.05        510.53        56.89 o
 -11   5   3         24.74         29.81        21.23 o
  -9   5   3        348.74        320.97        30.51 o
  -7   5   3        350.40        405.77        27.55 o
  -5   5   3        332.38        373.10        27.15 o
  -3   5   3         12.48         10.11        18.66 o
  -1   5   3        308.49        369.16        38.15 o
   1   5   3        789.39       1023.63        49.54 o
   3   5   3        364.25        391.05        33.54 o
   5   5   3       1789.23       2053.77        69.66 o
   7   5   3        283.09        306.45        28.61 o
   9   5   3        371.02        353.40        26.33 o
  11   5   3        189.60        230.44        43.81 o
  13   5   3         19.46         30.17        16.35 o
  15   5   3         55.97         42.30        14.55 o
  17   5   3         39.66         54.69        14.25 o
  19   5   3        135.87        146.71        17.75 o
  21   5   3         74.30        101.09        15.23 o
  23   5   3         38.59         41.93        19.01 o
  25   5   3         43.90         14.27        16.57 o
  27   5   3         12.03          6.58        10.14 o
 -16   6   3         40.25          8.32        19.05 o
 -14   6   3         64.78         80.99        16.26 o
 -12   6   3         26.45         -2.50        13.21 o
 -10   6   3         50.16         57.24        19.67 o
  -8   6   3          6.75          0.48        13.87 o
  -6   6   3          5.91          1.28        17.53 o
  -4   6   3         26.47         38.87        22.84 o
  -2   6   3          3.29          4.36        11.47 o
   0   6   3          3.93         16.30        12.34 o
   2   6   3          1.81          5.75        13.47 o
   4   6   3         50.61         31.65        12.06 o
   6   6   3         54.72         50.47        13.67 o
   8   6   3         45.57         31.79        11.25 o
  10   6   3         38.75         46.13        14.58 o
  12   6   3         94.58         95.86        19.81 o
  14   6   3         33.67         56.15        15.80 o
  16   6   3         26.07         12.51        11.84 o
 -44   0   4        111.29        170.76        30.87 o
 -42   0   4         36.44         25.83        17.48 o
 -40   0   4        847.90        919.40        55.63 o
 -38   0   4          9.11         38.12        23.03 o
 -36   0   4         15.68         56.32        25.75 o
 -34   0   4       2417.30       2352.68       162.40 o
 -32   0   4         82.38         90.54        42.33 o
 -30   0   4       8478.53       8767.93       504.54 o
 -28   0   4       1680.27       1748.71       100.32 o
 -26   0   4        767.97        829.48       102.93 o
 -24   0   4        981.31       1066.81        94.18 o
 -22   0   4       3337.14       3691.44       218.47 o
 -20   0   4      10417.32      11272.90       463.34 o
 -18   0   4       2794.00       2630.65       218.82 o
 -16   0   4      24828.58      26982.68      1049.49 o
 -14   0   4       1145.28       2034.96       120.12 o
 -12   0   4        166.23        196.15        54.41 o
 -10   0   4      19702.24      18641.47       723.93 o
  -8   0   4       6701.06       7431.38       210.51 o
  -6   0   4        119.53        104.29        11.00 o
  -4   0   4       1056.43        990.25        44.12 o
  -2   0   4      18371.31      16974.23       540.76 o
   0   0   4        389.19        299.69        29.60 o
   2   0   4       8196.02       8875.31       249.10 o
   4   0   4      48471.59      48589.30      1301.50 o
   6   0   4        194.02        180.96        18.07 o
   8   0   4       6142.42       6145.96       252.03 o
  10   0   4       9893.58      10032.40       322.35 o
  12   0   4      14052.55      12379.84       549.40 o
  14   0   4      11806.72      12235.99       481.68 o
  16   0   4      12803.34      12752.04       510.84 o
  18   0   4       1879.57       1766.60        99.14 o
  20   0   4         38.34         36.31        12.01 o
  22   0   4       5176.38       4137.72       285.17 o
  24   0   4        171.99        120.03        14.55 o
  26   0   4         35.98         65.99        14.16 o
  28   0   4       1501.96       1563.94        52.46 o
  30   0   4         22.70         43.62        19.91 o
  32   0   4         83.27        122.90        22.62 o
  34   0   4        469.72        581.35        58.59 o
  36   0   4        122.57        124.16        22.14 o
  38   0   4          9.01         -5.33        17.29 o
  40   0   4        430.30        468.62        54.00 o
  42   0   4         66.56         51.72        24.88 o
 -45   1   4         29.53         16.85        10.72 o
 -43   1   4         72.41         92.61        16.77 o
 -41   1   4         12.75          4.63        20.30 o
 -39   1   4          2.01         -8.07        14.46 o
 -37   1   4        157.64        173.13        23.19 o
 -35   1   4         11.54         38.85        17.15 o
 -33   1   4         85.77         61.84        24.58 o
 -31   1   4        149.38        191.46        32.66 o
 -29   1   4        118.68        197.24        18.65 o
 -27   1   4        123.64        126.42        15.82 o
 -25   1   4       2402.45       2559.05        79.28 o
 -23   1   4       2510.04       2615.52       116.60 o
 -21   1   4        604.36        607.32        27.51 o
 -19   1   4       5760.75       6036.10       166.75 o
 -17   1   4       4400.95       4070.31       107.71 o
 -15   1   4         15.51         23.51        10.55 o
 -13   1   4        509.16        431.88        22.56 o
 -11   1   4         13.38         18.48         8.53 o
  -9   1   4         25.52         15.18         7.76 o
  -7   1   4        678.39        515.92        23.27 o
  -5   1   4        788.00        755.92        30.77 o
  -3   1   4       2204.14       2475.58        81.80 o
  -1   1   4        303.27        376.51        27.96 o
   1   1   4       2913.03       2398.18        70.72 o
   3   1   4       2178.22       2082.55        63.19 o
   5   1   4      15952.47      15981.87       392.71 o
   7   1   4      12001.64      12389.24       281.50 o
   9   1   4       1220.40       1313.00        45.32 o
  11   1   4      12387.81      12179.53       884.27 o
  13   1   4        240.90        300.36        41.67 o
  15   1   4        268.79        293.93        38.35 o
  17   1   4         12.19         55.65        23.97 o
  19   1   4        746.35        800.88        60.25 o
  21   1   4         34.19         55.79        12.97 o
  23   1   4        197.97        156.46        15.58 o
  25   1   4       1098.53       1106.12        47.21 o
  27   1   4        193.05        229.06        16.69 o
  29   1   4         10.55         40.50        13.76 o
  31   1   4         66.89         56.51        16.31 o
  33   1   4         33.68         50.79        15.53 o
  35   1   4        145.89        143.76        19.77 o
  37   1   4        222.51        223.51        20.65 o
  39   1   4        134.74        170.49        20.34 o
  41   1   4         22.18         37.39        18.17 o
  43   1   4         86.44         76.17        15.73 o
 -42   2   4         41.48         19.36        14.47 o
 -40   2   4        188.21        194.65        16.93 o
 -38   2   4         38.55         29.65        14.09 o
 -36   2   4         95.85         54.62        24.24 o
 -34   2   4        438.12        472.68        34.63 o
 -32   2   4         30.93         31.87        21.20 o
 -30   2   4        451.31        524.65        39.80 o
 -28   2   4        512.03        563.75        48.78 o
 -26   2   4         37.14         28.88        14.66 o
 -24   2   4        347.47        471.75        50.09 o
 -22   2   4       1973.63       2065.94        70.62 o
 -20   2   4       1696.43       1567.91        66.87 o
 -18   2   4        370.71        350.69        20.25 o
 -16   2   4        227.17        227.94        16.03 o
 -14   2   4        149.47        180.61        19.67 o
 -12   2   4         16.39         22.80        12.72 o
 -10   2   4        692.38        615.44        29.27 o
  -8   2   4         94.30         78.58        15.89 o
  -6   2   4        794.65        803.48        42.48 o
  -4   2   4        437.55        405.52        27.26 o
  -2   2   4        801.94        747.41        58.14 o
   0   2   4         45.18         74.59        14.22 o
   2   2   4        585.28        587.31        27.93 o
   4   2   4      14019.35      14275.03       324.29 o
   6   2   4        491.54        467.99        22.91 o
   8   2   4       4956.34       5204.24       157.47 o
  10   2   4       2703.51       2580.61        79.16 o
  12   2   4       2780.48       2599.25        80.68 o
  14   2   4       1493.29       1473.36        61.43 o
  16   2   4        733.82        688.59        32.50 o
  18   2   4        401.44        343.04        32.55 o
  20   2   4        325.89        374.71        23.86 o
  22   2   4       2128.18       1764.74       102.95 o
  24   2   4        137.93         99.74        21.10 o
  26   2   4          7.33        -15.22        18.38 o
  28   2   4        270.75        288.01        21.16 o
  30   2   4         43.09         32.08        14.98 o
  32   2   4         11.22         24.02        16.09 o
  34   2   4         39.20         46.42        16.23 o
  36   2   4        134.04        160.24        16.67 o
  38   2   4         40.63         21.18        10.76 o
  40   2   4         49.51         50.04        11.10 o
 -39   3   4         38.84         49.52        11.94 o
 -37   3   4        522.96        529.59        40.70 o
 -35   3   4         16.63         24.80        16.72 o
 -33   3   4        520.28        505.80        26.15 o
 -31   3   4       1061.82       1123.64        68.17 o
 -29   3   4        199.30        172.75        29.31 o
 -27   3   4       1420.02       1379.85        67.39 o
 -25   3   4        630.08        697.58        46.27 o
 -23   3   4       2590.06       2685.10        94.12 o
 -21   3   4        461.48        391.04        22.67 o
 -19   3   4       1616.68       1492.76        40.85 o
 -17   3   4       1768.30       1696.01        45.83 o
 -15   3   4        441.24        394.94        18.86 o
 -13   3   4       4989.74       4711.19        93.46 o
 -11   3   4         35.11         49.93         9.73 o
  -9   3   4       2029.73       1916.26        53.11 o
  -7   3   4       2760.51       2920.32        72.63 o
  -5   3   4       2413.29       2515.75        55.33 o
  -3   3   4       1232.15       1318.53        40.41 o
  -1   3   4       2742.74       2922.56        81.42 o
   1   3   4      10947.08      10118.23       183.71 o
   3   3   4        206.96        246.23        19.54 o
   5   3   4       2931.15       2866.63        61.58 o
   7   3   4       1670.03       1498.07        43.45 o
   9   3   4        149.50        109.11        13.99 o
  11   3   4       2897.55       2428.42        63.50 o
  13   3   4       1016.12       1012.37        34.87 o
  15   3   4        510.31        539.69        28.01 o
  17   3   4       1705.60       1502.66        46.18 o
  19   3   4       3877.08       3440.28       188.97 o
  21   3   4         86.61         95.51        20.27 o
  23   3   4        203.26        154.38        27.85 o
  25   3   4       1918.65       2280.51        84.16 o
  27   3   4         89.31        109.33        16.81 o
  29   3   4        152.36        164.06        30.20 o
  31   3   4        140.56        159.44        21.19 o
  33   3   4         44.24         58.42        16.50 o
  35   3   4         20.61          8.72        12.72 o
  37   3   4         48.86         61.65        12.45 o
 -34   4   4          2.83          2.44         8.73 o
 -32   4   4         52.37         34.36        11.28 o
 -30   4   4         31.65         37.99        12.42 o
 -28   4   4         12.27         27.97        20.44 o
 -26   4   4         16.74         38.97        31.75 o
 -24   4   4         13.68          5.20        20.76 o
 -22   4   4        205.54        231.31        27.81 o
 -20   4   4        175.21        207.02        20.69 o
 -18   4   4        120.77         83.00        20.65 o
 -16   4   4       1546.33       1632.78        66.25 o
 -14   4   4        555.81        513.94        40.04 o
 -12   4   4        258.30        293.50        41.47 o
 -10   4   4        600.71        645.30        26.67 o
  -8   4   4          4.18          5.78        13.25 o
  -6   4   4         30.47         51.81        13.61 o
  -4   4   4         21.53         14.25        11.12 o
  -2   4   4        229.37        229.02        16.13 o
   0   4   4        565.69        631.05        28.80 o
   2   4   4          8.37         23.81        11.96 o
   4   4   4        427.04        476.18        29.13 o
   6   4   4         16.40         15.07        11.43 o
   8   4   4       1298.77       1436.60        41.75 o
  10   4   4        230.40        233.79        18.74 o
  12   4   4         91.29        105.81        16.54 o
  14   4   4         26.16         40.33        16.25 o
  16   4   4         21.16         13.92        15.69 o
  18   4   4          7.84         -9.23        15.21 o
  20   4   4          2.25          1.25        14.76 o
  22   4   4         37.20         43.93        19.11 o
  24   4   4        127.03        133.14        34.23 o
  26   4   4          2.13         -6.99        21.03 o
  28   4   4        103.71        104.63        21.47 o
  30   4   4         19.59         34.13        31.64 o
  32   4   4        203.16        202.51        20.18 o
 -27   5   4         23.87         15.91        11.21 o
 -25   5   4          9.65          7.37        10.77 o
 -23   5   4         31.73         36.45        13.32 o
 -21   5   4         23.22         -5.79        30.66 o
 -19   5   4        197.43        187.34        20.76 o
 -17   5   4        311.08        318.41        25.58 o
 -15   5   4        128.77        103.60        19.78 o
 -13   5   4        513.70        483.08        31.75 o
 -11   5   4        169.44        198.67        22.78 o
  -9   5   4        206.79        202.46        22.98 o
  -7   5   4        209.13        202.07        21.53 o
  -5   5   4        127.46        164.07        18.94 o
  -3   5   4         29.23         23.87        16.82 o
  -1   5   4         33.46         15.40        16.98 o
   1   5   4        525.29        589.20        33.10 o
   3   5   4         61.91         60.70        19.08 o
   5   5   4        288.55        322.03        23.56 o
   7   5   4        511.91        638.88        38.10 o
   9   5   4        313.96        345.31        27.25 o
  11   5   4        324.21        428.60        30.65 o
  13   5   4         51.15         30.29        13.67 o
  15   5   4        200.24        239.15        31.49 o
  17   5   4         43.72         85.34        22.00 o
  19   5   4         42.56         25.72        18.49 o
  21   5   4         28.82         16.16        15.54 o
  23   5   4          5.44         -6.75        28.29 o
  25   5   4         81.58         55.06        15.08 o
 -14   6   4         68.18         64.51        19.56 o
 -12   6   4        150.76        168.29        22.14 o
 -10   6   4        356.06        249.68        24.45 o
  -8   6   4        213.77        191.98        16.45 o
  -6   6   4        695.30        686.68        32.42 o
  -4   6   4        710.58        772.46        40.13 o
  -2   6   4        820.49        980.81        47.40 o
   0   6   4        195.58        150.92        18.89 o
   2   6   4        108.76        128.73        15.50 o
   4   6   4        157.93        186.82        15.48 o
   6   6   4         13.51         23.38        10.79 o
   8   6   4         23.08         24.33        12.36 o
  10   6   4         12.01         30.53        28.65 o
  12   6   4         10.96         14.10        13.54 o
 -43   1   5        137.87        141.56        14.76 o
 -41   1   5        521.91        485.22        28.82 o
 -39   1   5          9.03          3.80        16.09 o
 -37   1   5       1181.35       1209.58        49.40 o
 -35   1   5        620.12        479.39        47.59 o
 -33   1   5         11.35         -6.00        26.74 o
 -31   1   5       1986.87       2042.57       107.52 o
 -29   1   5         28.69         33.92        22.91 o
 -27   1   5       2445.81       2549.63        69.77 o
 -25   1   5        514.14        443.02        26.67 o
 -23   1   5         83.86         85.25        14.58 o
 -21   1   5         35.73         45.04        13.48 o
 -19   1   5         41.81         54.33        11.54 o
 -17   1   5       6050.80       5262.89       215.00 o
 -15   1   5       1644.76       1499.72        59.16 o
 -13   1   5       1529.14       1672.08       104.41 o
 -11   1   5        490.50        398.45        24.33 o
  -9   1   5        218.65        283.64        17.59 o
  -7   1   5       9310.12       9431.96       222.41 o
  -5   1   5       5621.75       5423.24       134.72 o
  -3   1   5       9439.34       9098.98       235.79 o
  -1   1   5       1043.94       1058.84        75.20 o
   1   1   5      28005.45      24994.68       619.39 o
   3   1   5       3746.42       4189.03       130.12 o
   5   1   5       1102.02       1204.78        47.21 o
   7   1   5      32540.83      32852.33       801.15 o
   9   1   5        320.63        414.71        25.74 o
  11   1   5         81.30         80.68        20.82 o
  13   1   5        874.97        898.52        50.13 o
  15   1   5        831.25        664.69        65.89 o
  17   1   5        160.95        143.65        17.67 o
  19   1   5        750.59        793.08        31.62 o
  21   1   5       1036.22        866.29        30.25 o
  23   1   5        602.44        472.87        57.40 o
  25   1   5       1788.03       1673.39        51.15 o
  27   1   5        669.13        666.15        30.95 o
  29   1   5         11.15          1.27        14.76 o
  31   1   5        885.85       1013.70        45.50 o
  33   1   5        214.31        145.29        17.90 o
  35   1   5         73.25         59.25        14.53 o
  37   1   5        145.21        137.43        20.71 o
  39   1   5        212.47        186.65        24.23 o
  41   1   5         28.05          4.51        14.40 o
 -42   2   5          5.59         -5.36         8.10 o
 -40   2   5        109.48        104.54        12.38 o
 -38   2   5        245.65        209.04        20.59 o
 -36   2   5         11.29         12.31        21.15 o
 -34   2   5       1391.09       1219.66        87.65 o
 -32   2   5        434.88        368.00        44.59 o
 -30   2   5        235.24        200.02        31.77 o
 -28   2   5       1937.30       2241.12        94.77 o
 -26   2   5        184.17        220.33        24.60 o
 -24   2   5         32.33         17.94        13.97 o
 -22   2   5        212.35        286.70        41.02 o
 -20   2   5       3249.82       3255.00        75.72 o
 -18   2   5       1711.72       1698.08        76.36 o
 -16   2   5        151.48        178.10        14.46 o
 -14   2   5       6145.54       5672.95       121.05 o
 -12   2   5       1632.25       1633.08        72.34 o
 -10   2   5       4004.10       4104.08       327.48 o
  -8   2   5       2082.17       2243.94       151.30 o
  -6   2   5       3690.60       3888.90       182.67 o
  -4   2   5       7105.38       6781.28       207.89 o
  -2   2   5       5989.62       5786.44       214.22 o
   0   2   5       3763.56       3435.78       294.45 o
   2   2   5        153.96        168.49        34.92 o
   4   2   5       9114.38       8419.68       284.22 o
   6   2   5        747.61        775.45        54.94 o
   8   2   5        592.31        704.82        45.43 o
  10   2   5       3308.58       3327.74       109.71 o
  12   2   5         23.09         21.96         9.07 o
  14   2   5       1615.17       1608.29        60.94 o
  16   2   5        497.98        466.72        38.54 o
  18   2   5        414.71        349.25        36.55 o
  20   2   5         20.52         27.19        16.07 o
  22   2   5       1996.03       1962.65       122.12 o
  24   2   5        320.99        312.24        25.66 o
  26   2   5         13.96         10.12        16.99 o
  28   2   5       1640.98       1730.94        59.76 o
  30   2   5        302.29        251.72        22.03 o
  32   2   5         51.61         43.29        15.63 o
  34   2   5        120.34        101.87        15.99 o
  36   2   5        189.07        232.02        16.13 o
  38   2   5         37.43         24.26        16.24 o
 -39   3   5         32.33         15.95         9.62 o
 -37   3   5          8.51         13.13        11.38 o
 -35   3   5          6.70          4.82        13.69 o
 -33   3   5         15.48         32.42        12.98 o
 -31   3   5          9.50         -2.23        17.52 o
 -29   3   5         10.87         -2.39        19.07 o
 -27   3   5          5.95          6.23        17.47 o
 -25   3   5         15.50         15.42        16.42 o
 -23   3   5         78.44         98.83        19.42 o
 -21   3   5          4.33          6.17        15.33 o
 -19   3   5          5.16          9.54        13.51 o
 -17   3   5        159.95        128.09        15.14 o
 -15   3   5        187.37        160.59        16.60 o
 -13   3   5        312.10        313.17        19.18 o
 -11   3   5         21.58         24.76        11.44 o
  -9   3   5         24.19         11.22         9.08 o
  -7   3   5          2.11          3.01        10.18 o
  -5   3   5          3.34         -6.08         9.05 o
  -3   3   5        554.69        504.17        18.59 o
  -1   3   5         40.67         50.02        10.53 o
   1   3   5        111.85        107.42        13.88 o
   3   3   5        398.21        285.45        20.43 o
   5   3   5         48.06         42.95        12.42 o
   7   3   5        655.25        710.65        26.13 o
   9   3   5        825.96        773.77        37.88 o
  11   3   5        383.08        352.51        28.08 o
  13   3   5        449.02        503.01        30.91 o
  15   3   5        469.89        410.63        28.82 o
  17   3   5         75.99         74.94        18.28 o
  19   3   5          0.24         22.78        19.99 o
  21   3   5        174.00        101.90        21.47 o
  23   3   5        470.25        510.45        37.29 o
  25   3   5        117.39         65.17        23.53 o
  27   3   5         10.16        -13.87        18.60 o
  29   3   5          5.50          2.66        13.12 o
  31   3   5         44.07         15.74        14.36 o
  33   3   5          1.01         -6.34        12.68 o
  35   3   5          2.44          1.48        28.86 o
  37   3   5          1.86         21.27        14.56 o
 -34   4   5        181.86        124.21        15.47 o
 -32   4   5         20.83         40.28        11.18 o
 -30   4   5         64.82         65.78        13.65 o
 -28   4   5        333.33        305.56        32.26 o
 -26   4   5         92.78        106.58        42.95 o
 -24   4   5        514.88        485.34        29.85 o
 -22   4   5        228.92        179.55        22.28 o
 -20   4   5       1300.66       1281.98        55.83 o
 -18   4   5         23.91         42.06        16.42 o
 -16   4   5        604.86        572.31        33.11 o
 -14   4   5       1785.54       1891.10        65.96 o
 -12   4   5         52.80         77.84        17.47 o
 -10   4   5       1207.82       1078.71        52.75 o
  -8   4   5        252.54        264.38        19.82 o
  -6   4   5        392.91        388.88        25.15 o
  -4   4   5        200.39        130.71        16.00 o
  -2   4   5        641.89        707.94        32.89 o
   0   4   5        345.26        358.77        25.85 o
   2   4   5        182.09        200.73        21.35 o
   4   4   5       3762.77       4106.30       117.98 o
   6   4   5        555.62        582.65        36.01 o
   8   4   5        664.48        678.89        31.42 o
  10   4   5       1360.25       1544.32        55.70 o
  12   4   5        306.66        314.91        22.93 o
  14   4   5        550.57        609.14        32.27 o
  16   4   5        158.76        149.93        23.94 o
  18   4   5        495.34        434.55        40.77 o
  20   4   5        271.75        260.29        28.53 o
  22   4   5        310.25        302.83        36.86 o
  24   4   5        180.09        176.47        29.57 o
  26   4   5         16.43         31.94        34.95 o
  28   4   5        176.40        145.89        22.58 o
  30   4   5        132.59        138.20        18.94 o
 -25   5   5         51.26         23.06        11.89 o
 -23   5   5        147.37        160.87        19.89 o
 -21   5   5        251.02        217.82        22.08 o
 -19   5   5        308.61        293.64        26.21 o
 -17   5   5        768.18        764.36        37.22 o
 -15   5   5         94.88         40.14        15.19 o
 -13   5   5        487.93        513.33        36.51 o
 -11   5   5        397.13        446.67        33.53 o
  -9   5   5         50.84         46.48        19.52 o
  -7   5   5        239.34        285.52        28.10 o
  -5   5   5         13.16          1.04        17.94 o
  -3   5   5         60.33         65.37        17.94 o
  -1   5   5         36.42         24.24        16.39 o
   1   5   5        361.40        443.38        35.30 o
   3   5   5         11.49          9.14        16.99 o
   5   5   5         31.13         39.42        18.46 o
   7   5   5        529.97        717.29        44.28 o
   9   5   5         94.31        112.80        15.63 o
  11   5   5        356.92        405.03        28.42 o
  13   5   5        439.40        452.57        40.56 o
  15   5   5        234.18        219.57        21.58 o
  17   5   5         31.89         21.12        17.53 o
  19   5   5         74.98         69.77        20.13 o
  21   5   5         95.59        113.23        17.00 o
  23   5   5         15.40         -3.59         9.77 o
 -10   6   5          0.93         -2.97         9.04 o
  -8   6   5          4.03         -4.46         7.70 o
  -6   6   5          3.62         13.75         8.83 o
  -4   6   5         19.15         34.60        10.16 o
  -2   6   5          3.37          2.72         9.36 o
   0   6   5         19.90          8.43        10.11 o
   2   6   5          9.81          7.35        10.78 o
   4   6   5         28.45         21.01        10.57 o
   6   6   5         67.14         80.98        12.24 o
   8   6   5         31.68         34.48        15.80 o
 -42   0   6         98.22        155.48        27.98 o
 -40   0   6         97.45        112.69        20.73 o
 -38   0   6       1324.38       1407.12       100.92 o
 -36   0   6         47.13         21.89        37.27 o
 -34   0   6        389.11        389.22        60.19 o
 -32   0   6        963.98        988.78       136.18 o
 -30   0   6        594.64        708.48        55.73 o
 -28   0   6        165.71        197.15        35.75 o
 -26   0   6         39.57         25.35        22.23 o
 -24   0   6       3404.40       2510.57       155.43 o
 -22   0   6         58.89         70.60        21.81 o
 -20   0   6       3362.50       3324.82       149.46 o
 -18   0   6        786.57        707.45        38.76 o
 -16   0   6        236.18        149.33        17.86 o
 -14   0   6      19916.36      17524.76       627.06 o
 -12   0   6        117.41        191.37        30.22 o
 -10   0   6       5768.87       5528.70       239.99 o
  -8   0   6       9182.14       8449.00       376.52 o
  -6   0   6       7205.94       7993.57       233.34 o
  -4   0   6       9444.17       9988.68       287.11 o
  -2   0   6       4860.96       5152.73       194.48 o
   0   0   6       9549.71       9171.03       288.81 o
   2   0   6       1309.85       1275.14        55.39 o
   4   0   6       7424.32       7333.73       228.82 o
   6   0   6       2939.05       2554.05       155.17 o
   8   0   6       2550.22       2238.71       116.93 o
  10   0   6      12788.60      13309.76       532.76 o
  12   0   6       1100.25       1088.76       116.20 o
  14   0   6        503.62        437.27        19.56 o
  16   0   6        714.17        886.70        31.13 o
  18   0   6       3203.73       2572.65       131.14 o
  20   0   6       1220.35       1166.42        59.48 o
  22   0   6       1496.37       1092.79        88.08 o
  24   0   6       3879.59       3441.56       125.27 o
  26   0   6         45.29         52.14        20.81 o
  28   0   6        385.23        459.07        49.83 o
  30   0   6        768.08        810.11        96.89 o
  32   0   6         84.09         39.09        31.70 o
  34   0   6        103.56        147.02        40.68 o
  36   0   6        229.20        195.27        31.75 o
  38   0   6         93.28        140.87        18.68 o
  40   0   6         86.27         80.08        23.85 o
 -41   1   6        130.38        128.91        15.25 o
 -39   1   6          9.30         -0.16        14.01 o
 -37   1   6          2.53          9.17        17.99 o
 -35   1   6        275.61        267.87        26.16 o
 -33   1   6        197.06        133.07        30.06 o
 -31   1   6         90.23         72.41        30.61 o
 -29   1   6        209.27        182.57        23.65 o
 -27   1   6        202.94        207.05        29.87 o
 -25   1   6        688.70        647.69        45.09 o
 -23   1   6         15.39         35.02        13.90 o
 -21   1   6         38.59         25.12        13.48 o
 -19   1   6        420.24        498.29        32.93 o
 -17   1   6       5145.95       4913.12        96.67 o
 -15   1   6       2150.00       2045.40        47.10 o
 -13   1   6        322.47        398.48        32.40 o
 -11   1   6      11431.88      10948.75       437.21 o
  -9   1   6        369.68        350.70        25.38 o
  -7   1   6        209.05        177.82        34.35 o
  -5   1   6         51.41         69.09        18.98 o
  -3   1   6        419.01        484.62        42.16 o
  -1   1   6         11.79         31.72        34.63 o
   1   1   6         81.70         57.99        24.03 o
   3   1   6       1111.94       1219.04        51.00 o
   5   1   6         14.01         33.80        15.05 o
   7   1   6       3566.27       3506.41       106.34 o
   9   1   6        577.33        699.64        53.28 o
  11   1   6       1289.58       1270.03        39.51 o
  13   1   6       3320.79       3222.11        62.91 o
  15   1   6       1312.97       1250.37        31.46 o
  17   1   6        655.15        545.21        33.25 o
  19   1   6          8.38         16.66        10.67 o
  21   1   6         91.52         47.25        12.31 o
  23   1   6        433.05        352.11        35.40 o
  25   1   6         10.92         30.92        15.28 o
  27   1   6        117.30         78.51        18.12 o
  29   1   6         23.72         15.78        13.18 o
  31   1   6        391.30        345.14        21.49 o
  33   1   6        355.16        274.22        34.75 o
  35   1   6         49.54         49.86        18.76 o
  37   1   6         22.41         35.30        16.02 o
  39   1   6         72.98         90.80        18.07 o
 -40   2   6         29.06         18.24         9.60 o
 -38   2   6        117.00         90.43        19.31 o
 -36   2   6         10.37         12.60        16.46 o
 -34   2   6         61.24         38.71        16.91 o
 -32   2   6        237.60        202.70        26.24 o
 -30   2   6         70.25         66.71        19.79 o
 -28   2   6        284.78        342.20        33.70 o
 -26   2   6          9.06         33.18        19.86 o
 -24   2   6        187.61        216.46        36.05 o
 -22   2   6        127.75        157.61        19.66 o
 -20   2   6        163.64        161.08        19.09 o
 -18   2   6        643.91        609.10        33.30 o
 -16   2   6         38.09         28.93        13.03 o
 -14   2   6       4635.30       4368.76       121.51 o
 -12   2   6       1694.25       1477.32        55.02 o
 -10   2   6         30.54         25.79         9.31 o
  -8   2   6       1330.86       1326.69        33.66 o
  -6   2   6        131.50        139.34        12.03 o
  -4   2   6       1571.07       1458.64        46.93 o
  -2   2   6       1945.16       1974.15        57.85 o
   0   2   6       6170.39       5743.25       135.21 o
   2   2   6        703.15        739.32        29.97 o
   4   2   6       2776.82       2802.71        64.05 o
   6   2   6       1766.21       1803.02        47.48 o
   8   2   6         57.97         56.19        12.40 o
  10   2   6       2272.38       2283.92        60.17 o
  12   2   6        161.07        162.45        15.52 o
  14   2   6        128.48        113.21        16.46 o
  16   2   6        114.83        150.48        18.70 o
  18   2   6         36.69         56.36        17.99 o
  20   2   6         33.61         67.01        21.52 o
  22   2   6         22.58         47.35        20.91 o
  24   2   6        132.03        141.97        18.37 o
  26   2   6         27.57         33.60        15.56 o
  28   2   6        413.45        478.81        25.36 o
  30   2   6        772.03        849.29        33.81 o
  32   2   6        404.72        379.25        29.00 o
  34   2   6        229.10        228.43        19.68 o
  36   2   6        119.62        122.59        30.82 o
  38   2   6         62.96         84.62        43.26 o
 -37   3   6        133.27        110.98        12.79 o
 -35   3   6        810.62        882.00        54.85 o
 -33   3   6          6.55         17.19        13.45 o
 -31   3   6        680.05        602.20        35.20 o
 -29   3   6        324.04        318.09        27.89 o
 -27   3   6        164.00        143.90        18.42 o
 -25   3   6        581.07        567.47        29.21 o
 -23   3   6        281.03        299.39        23.97 o
 -21   3   6        375.17        346.37        25.45 o
 -19   3   6         22.13         18.22        13.10 o
 -17   3   6       3073.21       3021.02        79.71 o
 -15   3   6        163.26        142.44        17.11 o
 -13   3   6         82.13         90.00        15.08 o
 -11   3   6       6071.83       5784.47       134.14 o
  -9   3   6        381.82        356.58        19.68 o
  -7   3   6       3127.70       3134.09        76.67 o
  -5   3   6       2476.21       2363.04        60.67 o
  -3   3   6       3303.14       3644.19        98.38 o
  -1   3   6        691.62        799.27        35.27 o
   1   3   6       1196.15        988.67        43.99 o
   3   3   6       1682.82       1842.58        58.50 o
   5   3   6        286.10        255.51        28.56 o
   7   3   6       2782.57       2519.27        75.16 o
   9   3   6        443.23        469.30        30.59 o
  11   3   6         35.96          8.18        18.97 o
  13   3   6       1302.88       1328.05       112.14 o
  15   3   6        581.36        578.33        46.71 o
  17   3   6        994.89        896.85        56.86 o
  19   3   6        440.74        413.61        61.70 o
  21   3   6       1283.65       1263.15        57.99 o
  23   3   6        568.69        526.84        36.91 o
  25   3   6        435.69        375.37        33.32 o
  27   3   6        457.73        543.56        41.96 o
  29   3   6         26.44         45.97        15.90 o
  31   3   6         83.14         68.58        15.89 o
  33   3   6        213.15        185.65        20.56 o
  35   3   6         30.44         14.25        11.77 o
 -32   4   6         32.26         40.30        11.86 o
 -30   4   6          8.17         14.51        13.52 o
 -28   4   6         49.78         68.94        16.85 o
 -26   4   6         55.60         62.23        17.72 o
 -24   4   6        150.50        101.37        16.89 o
 -22   4   6        203.76        140.66        23.93 o
 -20   4   6        504.67        414.60        31.17 o
 -18   4   6        725.74        616.34        34.14 o
 -16   4   6        119.28        142.86        21.68 o
 -14   4   6        395.24        409.55        27.81 o
 -12   4   6         33.45         44.03        18.39 o
 -10   4   6         26.36         17.76        17.50 o
  -8   4   6          6.67         22.59        18.55 o
  -6   4   6        396.84        347.40        32.59 o
  -4   4   6        105.08         96.48        19.46 o
  -2   4   6        114.36        128.79        20.21 o
   0   4   6         22.64         35.33        28.46 o
   2   4   6         17.34         -7.70        19.95 o
   4   4   6        928.84       1078.04        56.32 o
   6   4   6        165.99        200.39        24.33 o
   8   4   6          3.57         17.50        15.40 o
  10   4   6        675.87        592.53        44.80 o
  12   4   6        208.91        229.31        32.38 o
  14   4   6        127.13        101.45        25.30 o
  16   4   6        231.93        196.00        27.19 o
  18   4   6        167.40        159.85        25.02 o
  20   4   6         15.56         13.22        22.90 o
  22   4   6          7.44        -19.23        19.23 o
  24   4   6        124.05         95.28        19.15 o
  26   4   6          4.81         -1.49        16.09 o
  28   4   6        114.16         98.44        16.86 o
 -23   5   6         49.92         61.52        15.35 o
 -21   5   6        174.22        143.40        29.89 o
 -19   5   6         66.80         51.96        12.81 o
 -17   5   6         93.73         61.12        13.82 o
 -15   5   6         39.07         47.04        13.93 o
 -13   5   6          7.63         11.06        14.75 o
 -11   5   6        104.05         86.78        20.42 o
  -9   5   6          9.22          3.92        16.04 o
  -7   5   6         86.53         97.06        18.93 o
  -5   5   6         97.16        105.92        20.94 o
  -3   5   6        252.40        269.17        26.73 o
  -1   5   6        672.68        771.24        42.77 o
   1   5   6        506.13        615.05        33.63 o
   3   5   6        653.47        645.48        37.27 o
   5   5   6        244.92        290.56        36.43 o
   7   5   6        313.69        358.86        23.05 o
   9   5   6        184.04        223.48        21.56 o
  11   5   6         10.50         33.20        17.88 o
  13   5   6          8.04         18.20        19.26 o
  15   5   6         12.38         21.71        16.62 o
  17   5   6          7.45         12.36        14.91 o
  19   5   6         48.17         37.96        11.13 o
  21   5   6         56.92         44.19        12.12 o
 -41   1   7          6.51         13.11        16.93 o
 -39   1   7         43.32         36.45        10.94 o
 -37   1   7         58.06         85.86        24.39 o
 -35   1   7        672.27        709.99        38.47 o
 -33   1   7         17.99         12.90        24.21 o
 -31   1   7         22.68         19.83        16.08 o
 -29   1   7       1914.02       1991.51        74.31 o
 -27   1   7         13.05         39.40        21.99 o
 -25   1   7        335.25        367.85        56.84 o
 -23   1   7        383.70        391.99        35.39 o
 -21   1   7       3959.01       4110.11       134.19 o
 -19   1   7        228.65        236.87        18.78 o
 -17   1   7        659.93        716.83        35.90 o
 -15   1   7       3681.31       3462.12        80.82 o
 -13   1   7        897.07        758.12        35.79 o
 -11   1   7       8490.08       8409.53       275.79 o
  -9   1   7       4314.80       4294.35        87.27 o
  -7   1   7        314.02        366.68        18.17 o
  -5   1   7       4627.16       4893.63        93.09 o
  -3   1   7       4123.20       4177.31       120.40 o
  -1   1   7       3197.60       3030.43        78.86 o
   1   1   7       1055.55       1043.24        29.08 o
   3   1   7       5615.70       5753.02        97.93 o
   5   1   7        211.39        230.79        12.85 o
   7   1   7        153.11        153.24        13.42 o
   9   1   7       1389.36       1320.98        36.89 o
  11   1   7       1198.59       1264.87        44.06 o
  13   1   7       1725.92       1623.80        42.98 o
  15   1   7       1471.36       1387.67        37.23 o
  17   1   7         51.85         38.75        12.24 o
  19   1   7         64.06         89.26        15.73 o
  21   1   7       1548.62       1425.03        88.59 o
  23   1   7       1262.08       1185.16       103.21 o
  25   1   7        293.97        326.66        22.54 o
  27   1   7       1586.88       1776.04        56.83 o
  29   1   7        131.80        157.58        21.09 o
  31   1   7        120.64        130.29        17.76 o
  33   1   7        526.23        476.40        28.23 o
  35   1   7         93.41         63.24        17.32 o
  37   1   7         28.93         12.71        11.53 o
 -38   2   7        251.45        223.65        15.91 o
 -36   2   7        175.48        158.65        16.12 o
 -34   2   7          4.37         14.54        10.78 o
 -32   2   7       1245.52       1245.41        44.17 o
 -30   2   7          7.30         13.64        15.43 o
 -28   2   7        179.11        158.89        21.47 o
 -26   2   7        776.79        790.45        39.43 o
 -24   2   7         76.52         59.89        26.54 o
 -22   2   7        777.09        753.00        49.30 o
 -20   2   7        120.25        181.85        21.54 o
 -18   2   7        801.81        764.03        34.73 o
 -16   2   7         44.76         29.34        14.69 o
 -14   2   7       3537.78       3775.65        99.63 o
 -12   2   7        654.45        653.56        30.17 o
 -10   2   7        270.43        249.66        18.28 o
  -8   2   7       7022.61       6553.79       120.67 o
  -6   2   7        148.28        211.82        18.26 o
  -4   2   7        424.97        413.76        19.96 o
  -2   2   7        325.20        252.53        16.07 o
   0   2   7       2694.77       2773.15        64.07 o
   2   2   7       1266.98       1347.45        40.21 o
   4   2   7        897.29        873.72        30.46 o
   6   2   7       7520.94       7772.33       163.36 o
   8   2   7         85.77        132.10        15.19 o
  10   2   7       1680.98       1475.82        44.97 o
  12   2   7       1205.88       1155.71        47.65 o
  14   2   7         20.40         25.98        16.81 o
  16   2   7        128.98        131.09        25.41 o
  18   2   7        320.35        364.42        32.44 o
  20   2   7        281.45        253.42        40.04 o
  22   2   7         35.82         46.12        20.73 o
  24   2   7        457.30        453.93        34.31 o
  26   2   7        169.14        177.95        21.87 o
  28   2   7        114.07         91.68        16.64 o
  30   2   7        666.21        740.69        36.57 o
  32   2   7        101.37         65.00        17.36 o
  34   2   7        157.50        159.32        18.13 o
  36   2   7        383.01        412.45        44.60 o
 -35   3   7         34.49         31.11         9.88 o
 -33   3   7          2.31         15.29         9.25 o
 -31   3   7         46.76         24.84        11.99 o
 -29   3   7        176.72        191.61        18.53 o
 -27   3   7        166.32        133.06        17.36 o
 -25   3   7         65.10         53.12        17.85 o
 -23   3   7         26.26         38.65        16.50 o
 -21   3   7         23.59         29.83        14.68 o
 -19   3   7        386.94        332.86        23.76 o
 -17   3   7        105.05         84.62        17.04 o
 -15   3   7        766.75        724.69        33.08 o
 -13   3   7        839.99        806.34        34.49 o
 -11   3   7       1621.92       1725.92        63.12 o
  -9   3   7       1318.97       1298.32        44.11 o
  -7   3   7         47.41         39.13        14.86 o
  -5   3   7         94.57        103.69        23.70 o
  -3   3   7        435.52        454.54        34.96 o
  -1   3   7        325.30        409.20        25.84 o
   1   3   7        597.32        565.19        30.97 o
   3   3   7          3.37         -2.24        15.06 o
   5   3   7         16.66         24.29        17.75 o
   7   3   7        135.89        140.76        21.50 o
   9   3   7         19.46         -3.61        24.03 o
  11   3   7         56.03         29.14        28.35 o
  13   3   7         30.27         39.63        28.99 o
  15   3   7          8.72         12.72        29.48 o
  17   3   7         50.45         70.08        25.87 o
  19   3   7          1.89         11.06        21.11 o
  21   3   7          4.18         30.36        30.40 o
  23   3   7        115.68        164.88        28.79 o
  25   3   7         36.14         56.92        28.63 o
  27   3   7          8.50         21.66        20.08 o
  29   3   7         17.93          0.52        13.19 o
  31   3   7         13.44         25.92        12.89 o
 -30   4   7          7.24        -11.77        14.04 o
 -28   4   7         80.19         72.70        12.25 o
 -26   4   7        122.68         85.26        14.95 o
 -24   4   7         91.07         75.93        14.98 o
 -22   4   7        231.35        283.18        42.78 o
 -20   4   7         99.07         98.25        27.29 o
 -18   4   7        657.71        634.79        51.98 o
 -16   4   7        140.68        140.49        22.08 o
 -14   4   7        806.72        736.77        47.27 o
 -12   4   7        476.91        548.89        31.93 o
 -10   4   7        109.17        132.38        19.37 o
  -8   4   7       1568.52       1691.47        60.98 o
  -6   4   7        931.19       1000.53        38.37 o
  -4   4   7        891.66        843.65        63.93 o
  -2   4   7        530.91        517.05        35.29 o
   0   4   7        667.53        693.21        38.51 o
   2   4   7        233.24        237.13        25.21 o
   4   4   7         21.48         18.80        19.08 o
   6   4   7        210.87        259.22        27.01 o
   8   4   7         38.82         44.43        18.77 o
  10   4   7        186.50        246.87        39.45 o
  12   4   7        761.21        697.49        62.10 o
  14   4   7        328.29        294.35        26.98 o
  16   4   7        414.62        326.24        25.42 o
  18   4   7        740.86        763.72        34.66 o
  20   4   7        654.88        703.95        35.14 o
  22   4   7         58.14         35.06        13.47 o
  24   4   7        347.53        363.94        47.96 o
  26   4   7        271.58        199.97        20.85 o
 -19   5   7         24.27         26.29        13.32 o
 -17   5   7         86.65         73.47        20.49 o
 -15   5   7        325.01        293.94        29.37 o
 -13   5   7         10.61        -14.56        15.68 o
 -11   5   7        334.03        380.57        29.72 o
  -9   5   7         50.05         55.87        15.45 o
  -7   5   7         10.34         -0.21        15.15 o
  -5   5   7         65.43         66.74        17.38 o
  -3   5   7         43.47         67.18        26.90 o
  -1   5   7         69.68         60.38        18.99 o
   1   5   7         10.75         24.21        14.80 o
   3   5   7        441.89        453.47        31.68 o
   5   5   7        248.14        222.09        33.49 o
   7   5   7        661.33        695.32        30.59 o
   9   5   7        643.68        662.70        37.99 o
  11   5   7         25.88         34.85        16.34 o
  13   5   7        231.24        200.17        34.85 o
  15   5   7        156.21        143.90        17.28 o
  17   5   7         41.99         46.80        13.90 o
 -38   0   8         31.62         64.40        14.30 o
 -36   0   8        406.80        442.60        47.90 o
 -34   0   8        114.09        127.81        37.48 o
 -32   0   8       1295.56       1665.91       125.23 o
 -30   0   8       1152.26       1350.20       114.81 o
 -28   0   8         11.06         43.22        36.39 o
 -26   0   8       3075.25       3580.12       232.81 o
 -24   0   8        256.67        218.65        34.35 o
 -22   0   8        119.17         38.08        29.11 o
 -20   0   8         35.85         47.42        27.22 o
 -18   0   8       4410.19       4237.41       185.84 o
 -16   0   8        798.51        693.04        48.48 o
 -14   0   8       1536.31       1555.02        95.79 o
 -12   0   8      12534.12      12330.62       737.56 o
 -10   0   8        319.08        430.61        41.41 o
  -8   0   8       6704.76       6958.67       243.63 o
  -6   0   8       9357.43       9216.62       270.05 o
  -4   0   8        327.31        308.15        24.88 o
  -2   0   8        364.82        293.05        24.48 o
   0   0   8        701.86        697.49        42.77 o
   2   0   8        138.30        130.20        15.38 o
   4   0   8       2582.50       2427.10        78.58 o
   6   0   8        432.19        386.08        30.19 o
   8   0   8        309.91        270.02        24.35 o
  10   0   8        177.44        193.04        18.48 o
  12   0   8       4236.49       4171.96       110.01 o
  14   0   8       1235.30       1273.90        46.90 o
  16   0   8       5694.35       6003.95       151.55 o
  18   0   8       7564.63       7824.34       232.38 o
  20   0   8       3072.57       3155.27       126.94 o
  22   0   8        356.73        232.74        45.50 o
  24   0   8        735.13        628.77        61.01 o
  26   0   8        907.94       1066.08        53.68 o
  28   0   8         27.52         32.85        17.41 o
  30   0   8        151.20        125.39        20.14 o
  32   0   8         20.66          0.14        19.34 o
  34   0   8         37.35         45.96        36.08 o
  36   0   8         77.49         70.00        20.96 o
 -39   1   8        184.95        223.93        26.95 o
 -37   1   8         26.18         38.26        12.84 o
 -35   1   8         93.19         56.51        22.74 o
 -33   1   8         55.80         33.88        21.89 o
 -31   1   8        413.49        384.93        49.25 o
 -29   1   8         24.11         49.65        31.47 o
 -27   1   8        149.92        149.37        21.52 o
 -25   1   8         18.37         11.56        23.73 o
 -23   1   8        306.51        253.61        37.39 o
 -21   1   8        511.59        537.86        34.21 o
 -19   1   8       2102.79       2244.82        82.10 o
 -17   1   8        228.84        272.30        20.62 o
 -15   1   8       2287.73       2342.35        78.57 o
 -13   1   8         14.27         41.43        15.71 o
 -11   1   8        761.91        578.70        36.58 o
  -9   1   8        887.75        800.53        31.18 o
  -7   1   8        567.70        562.48        22.18 o
  -5   1   8       1235.68       1099.22        34.17 o
  -3   1   8         21.01         34.31        10.86 o
  -1   1   8         15.32         10.42        10.06 o
   1   1   8         96.30         94.63        10.86 o
   3   1   8        695.12        725.20        29.75 o
   5   1   8       1313.14       1177.12        49.80 o
   7   1   8        117.75        103.96        14.09 o
   9   1   8       2925.72       2929.56        76.15 o
  11   1   8        251.42        219.46        16.66 o
  13   1   8          7.38         14.40        12.53 o
  15   1   8        116.97        129.06        18.46 o
  17   1   8         18.42         25.63        16.26 o
  19   1   8         58.98         17.82        22.30 o
  21   1   8        183.84        165.81        30.94 o
  23   1   8        492.78        424.48        50.62 o
  25   1   8         35.81         30.82        17.86 o
  27   1   8        344.46        250.18        25.92 o
  29   1   8        218.94        211.47        21.75 o
  31   1   8         20.16         -7.25        15.92 o
  33   1   8         86.81         75.61        11.81 o
  35   1   8         12.12         10.65        11.22 o
 -36   2   8         39.38         26.45         7.87 o
 -34   2   8         28.74         29.65         8.45 o
 -32   2   8         12.42          0.21        10.42 o
 -30   2   8         60.66         63.77        14.63 o
 -28   2   8          5.65          6.03        15.87 o
 -26   2   8        547.45        623.97        38.53 o
 -24   2   8        337.61        295.29        30.30 o
 -22   2   8       1198.54       1389.02        84.90 o
 -20   2   8        744.73        775.17        34.92 o
 -18   2   8       3056.64       3214.18        97.70 o
 -16   2   8       1162.05       1207.82        49.75 o
 -14   2   8         20.07         11.64        14.91 o
 -12   2   8        951.33        991.61        39.24 o
 -10   2   8       1053.73       1168.17        38.01 o
  -8   2   8        211.13        208.70        16.50 o
  -6   2   8        429.68        432.21        23.09 o
  -4   2   8        259.50        311.51        19.00 o
  -2   2   8         26.49          0.68        12.96 o
   0   2   8         22.68         26.99        12.44 o
   2   2   8        864.16        842.92        31.86 o
   4   2   8        181.39        191.86        15.78 o
   6   2   8       2524.09       2578.52        65.13 o
   8   2   8       1360.02       1391.75        51.94 o
  10   2   8        177.74        162.16        20.60 o
  12   2   8        451.46        542.19        64.13 o
  14   2   8         12.43         -2.07        18.16 o
  16   2   8         43.86         14.29        22.90 o
  18   2   8         44.25         82.33        24.64 o
  20   2   8        101.69        120.85        20.97 o
  22   2   8         48.55         57.44        16.47 o
  24   2   8        161.63        157.14        20.71 o
  26   2   8        727.05        750.41        40.68 o
  28   2   8        291.68        318.83        23.62 o
  30   2   8        121.01         85.43        18.34 o
  32   2   8        101.06        124.96        15.92 o
 -33   3   8        254.94        193.17        24.78 o
 -31   3   8          6.92         -3.71         8.01 o
 -29   3   8        835.78        794.60        30.48 o
 -27   3   8        166.23        225.60        18.18 o
 -25   3   8         64.47         42.95        15.23 o
 -23   3   8        219.61        208.15        19.09 o
 -21   3   8        188.12        190.68        17.30 o
 -19   3   8        461.70        438.23        31.75 o
 -17   3   8         69.10         55.12        15.97 o
 -15   3   8       1714.31       1748.27        55.71 o
 -13   3   8        562.00        459.62        26.14 o
 -11   3   8       1433.30       1335.23        40.82 o
  -9   3   8       1926.70       2040.40        64.80 o
  -7   3   8         86.09        119.81        20.72 o
  -5   3   8       1575.86       1511.43        54.04 o
  -3   3   8       1244.06       1402.05        48.94 o
  -1   3   8        607.48        653.75        37.85 o
   1   3   8         55.59         69.45        19.44 o
   3   3   8        791.74        975.00        42.50 o
   5   3   8        424.33        496.96        30.45 o
   7   3   8         55.67         62.94        18.25 o
   9   3   8       1266.45       1468.58        65.37 o
  11   3   8        203.81        245.60        48.93 o
  13   3   8        409.82        306.72        50.10 o
  15   3   8       1703.78       1684.56        88.28 o
  17   3   8        778.34        805.27        39.14 o
  19   3   8        279.80        291.81        41.32 o
  21   3   8        456.44        457.21        34.83 o
  23   3   8        661.36        739.70        41.70 o
  25   3   8         11.76         32.02        13.60 o
  27   3   8        100.98        127.81        15.10 o
  29   3   8        261.82        283.15        51.22 o
 -26   4   8         53.49         52.26        10.43 o
 -24   4   8          9.54          6.23        11.15 o
 -22   4   8         24.42         30.32        10.84 o
 -20   4   8          2.04         -9.98        14.47 o
 -18   4   8         54.10         50.16        21.47 o
 -16   4   8         30.60         29.99        16.67 o
 -14   4   8          3.67         -1.14        16.29 o
 -12   4   8        312.77        398.53        27.87 o
 -10   4   8         23.71         11.51        13.95 o
  -8   4   8        118.50         95.32        19.71 o
  -6   4   8        128.16        132.03        20.16 o
  -4   4   8         49.25         47.73        23.03 o
  -2   4   8        232.20        219.46        47.74 o
   0   4   8        334.53        293.95        26.58 o
   2   4   8        270.66        330.87        24.20 o
   4   4   8          5.24         10.01        15.79 o
   6   4   8        208.98        191.95        23.35 o
   8   4   8         32.64         42.27        18.90 o
  10   4   8         43.15         39.77        16.62 o
  12   4   8        113.59        101.15        24.68 o
  14   4   8         88.36         66.36        22.49 o
  16   4   8          9.89         16.62        16.51 o
  18   4   8         27.73         31.75        12.95 o
  20   4   8          1.71         -2.91        14.14 o
  22   4   8          4.82        -19.20        21.99 o
 -15   5   8         61.10         84.48        15.28 o
 -13   5   8         16.34         12.69        12.85 o
 -11   5   8          6.55         14.96        12.65 o
  -9   5   8         48.30         56.86        16.24 o
  -7   5   8         19.55         14.71        11.39 o
  -5   5   8        106.11         91.27        11.84 o
  -3   5   8        112.49         95.48        18.33 o
  -1   5   8        301.33        320.66        27.10 o
   1   5   8         92.48        107.36        18.43 o
   3   5   8        111.52         83.85        17.90 o
   5   5   8        438.74        438.48        26.52 o
   7   5   8         65.58         72.56        16.70 o
   9   5   8        110.60         69.67        16.64 o
  11   5   8         65.23         61.07        27.00 o
 -35   1   9          6.03          6.64        15.42 o
 -33   1   9        808.04        839.26        50.53 o
 -31   1   9         32.45         44.59        18.54 o
 -29   1   9        555.75        563.39        49.29 o
 -27   1   9       1829.73       1946.10        80.40 o
 -25   1   9        119.42         71.40        20.70 o
 -23   1   9       1684.15       1674.72       111.58 o
 -21   1   9        735.25        666.05        38.38 o
 -19   1   9        257.31        237.45        27.99 o
 -17   1   9         42.61         45.64        16.36 o
 -15   1   9       1746.13       1753.13        69.09 o
 -13   1   9        839.33        935.43        46.12 o
 -11   1   9        282.12        302.41        23.99 o
  -9   1   9       2460.46       2435.71        70.22 o
  -7   1   9        164.98        172.07        15.25 o
  -5   1   9        132.52        141.82        15.22 o
  -3   1   9       2066.46       2170.47        54.33 o
  -1   1   9        144.42        136.81        14.28 o
   1   1   9        123.82        140.07        16.95 o
   3   1   9        430.80        430.68        25.14 o
   5   1   9       3264.44       3296.87        83.27 o
   7   1   9        272.19        288.47        19.23 o
   9   1   9       2112.61       2111.61        64.66 o
  11   1   9       3069.68       3222.63        94.87 o
  13   1   9        399.38        347.35        23.24 o
  15   1   9       1375.20       1390.60        46.35 o
  17   1   9        760.91        829.72        56.82 o
  19   1   9        675.83        685.82        38.52 o
  21   1   9        453.19        366.66        31.89 o
  23   1   9        373.60        366.52        26.86 o
  25   1   9         13.49         12.08        14.50 o
  27   1   9         28.29         50.30        15.59 o
  29   1   9        236.11        285.54        20.28 o
  31   1   9         21.47         40.43        13.29 o
 -34   2   9          7.73          2.94        10.62 o
 -32   2   9          6.57         -0.71         7.39 o
 -30   2   9        552.31        514.90        21.24 o
 -28   2   9         42.70         61.45        12.48 o
 -26   2   9        638.86        587.71        26.76 o
 -24   2   9        807.66        838.63        47.73 o
 -22   2   9        539.10        509.19        38.06 o
 -20   2   9        909.24        949.00        37.63 o
 -18   2   9       1022.15        971.92        35.32 o
 -16   2   9       2061.02       2084.25        69.33 o
 -14   2   9        109.90        120.83        21.22 o
 -12   2   9        543.41        561.84        31.98 o
 -10   2   9         28.13         34.55        16.83 o
  -8   2   9        146.20        136.05        19.59 o
  -6   2   9        298.18        335.70        26.06 o
  -4   2   9         42.67         40.47        17.87 o
  -2   2   9        875.38        821.19        70.33 o
   0   2   9       1429.60       1532.32        55.86 o
   2   2   9       2593.40       2628.74        79.68 o
   4   2   9        303.72        287.50        28.80 o
   6   2   9       1715.63       1793.78        66.52 o
   8   2   9       2683.23       2721.49        87.82 o
  10   2   9         25.66         26.53        15.31 o
  12   2   9       1188.71       1387.64        66.44 o
  14   2   9        365.76        322.74        29.70 o
  16   2   9         21.51         28.98        17.35 o
  18   2   9        119.62        138.26        21.78 o
  20   2   9        133.89        127.67        20.06 o
  22   2   9         13.52          9.42        20.60 o
  24   2   9         72.82         61.36        17.17 o
  26   2   9        677.32        699.39        45.55 o
  28   2   9         41.02         20.23        18.40 o
  30   2   9         78.85         92.73        23.54 o
 -29   3   9         43.30         62.82         8.63 o
 -27   3   9         12.10         10.71         8.98 o
 -25   3   9          5.94          7.04        11.34 o
 -23   3   9         13.81         14.44        10.30 o
 -21   3   9         22.31         71.07        15.07 o
 -19   3   9        115.11        110.94        14.04 o
 -17   3   9         97.61        113.18        15.58 o
 -15   3   9         33.88         36.96        14.07 o
 -13   3   9        105.32         85.20        18.25 o
 -11   3   9         45.79         39.24        15.69 o
  -9   3   9        312.26        300.31        23.96 o
  -7   3   9        154.02        191.53        18.29 o
  -5   3   9          0.50        -16.57        18.41 o
  -3   3   9          8.57         56.56        23.95 o
  -1   3   9         56.17         98.30        26.89 o
   1   3   9         29.08         51.52        20.43 o
   3   3   9          7.54         19.98        18.99 o
   5   3   9          9.48        -13.08        16.31 o
   7   3   9         53.09         46.72        18.11 o
   9   3   9         19.26         52.88        21.32 o
  11   3   9         38.77         65.86        21.29 o
  13   3   9         21.59         38.73        19.64 o
  15   3   9          9.50         25.80        16.62 o
  17   3   9         19.75          3.20        36.81 o
  19   3   9         77.80         67.82        25.94 o
  21   3   9          2.27         22.37        22.03 o
  23   3   9         49.15         67.34        14.00 o
  25   3   9         95.07         89.99        20.47 o
 -22   4   9         24.02         15.49         7.66 o
 -20   4   9         16.74         14.81         9.25 o
 -18   4   9         29.13         10.93        10.41 o
 -16   4   9        281.53        314.25        21.27 o
 -14   4   9         25.29         26.86        13.11 o
 -12   4   9        811.70        940.13        58.91 o
 -10   4   9       1169.18       1232.64        68.60 o
  -8   4   9        524.79        466.46        31.47 o
  -6   4   9       1061.50       1235.80        48.72 o
  -4   4   9        240.82        221.35        31.00 o
  -2   4   9        162.13        145.62        29.24 o
   0   4   9        100.20        132.39        28.97 o
   2   4   9        175.26        248.22        32.84 o
   4   4   9         17.82         28.78        19.48 o
   6   4   9         22.02         52.97        19.30 o
   8   4   9        505.56        504.97        35.27 o
  10   4   9         46.65          9.58        21.68 o
  12   4   9        275.82        205.46        22.34 o
  14   4   9        448.55        430.48        35.80 o
  16   4   9        256.73        235.13        20.65 o
  18   4   9        493.25        401.22        36.08 o
 -32   0  10         44.52         27.61        15.68 o
 -30   0  10       1253.89       1215.51        64.31 o
 -28   0  10         19.71        100.76        36.96 o
 -26   0  10         45.44         37.89        28.19 o
 -24   0  10        384.06        457.26        58.85 o
 -22   0  10        229.18        235.29        49.45 o
 -20   0  10        179.06        242.59        34.42 o
 -18   0  10         66.79         65.97        25.97 o
 -16   0  10        179.13        192.92        29.16 o
 -14   0  10         30.52         23.81        20.27 o
 -12   0  10       1422.12       1313.23        65.27 o
 -10   0  10       5899.61       5982.54       202.73 o
  -8   0  10        422.83        431.92        37.47 o
  -6   0  10       4699.89       4824.97       176.70 o
  -4   0  10       1510.71       1559.48        76.37 o
  -2   0  10        240.68        220.38        29.81 o
   0   0  10       1171.17       1170.39       131.63 o
   2   0  10        313.75        292.32        50.00 o
   4   0  10         97.78         72.58        35.14 o
   6   0  10         38.42         57.08        32.29 o
   8   0  10       3606.81       4049.77       272.66 o
  10   0  10        858.81        904.19        96.02 o
  12   0  10        722.30        645.78        78.98 o
  14   0  10       2920.18       3405.03       130.49 o
  16   0  10        362.91        490.43        39.89 o
  18   0  10        189.85        174.30        27.54 o
  20   0  10        323.55        168.95        38.13 o
  22   0  10        288.54        423.80       111.60 o
  24   0  10         52.48         29.21        18.76 o
  26   0  10        165.98        132.53        38.87 o
  28   0  10         15.87         -5.69        14.80 o
 -33   1  10         10.81         -1.86        13.09 o
 -31   1  10         69.33         78.52        18.77 o
 -29   1  10          2.92         23.85        15.51 o
 -27   1  10        619.11        623.60        28.18 o
 -25   1  10         48.36         51.85        13.44 o
 -23   1  10        118.11         95.96        15.91 o
 -21   1  10        159.92        136.77        21.99 o
 -19   1  10         68.03         56.05        17.66 o
 -17   1  10          6.76         -6.15        22.83 o
 -15   1  10         15.90         -8.80        17.22 o
 -13   1  10        552.01        638.97        37.53 o
 -11   1  10        248.18        256.04        22.61 o
  -9   1  10         69.32         92.07        15.24 o
  -7   1  10        126.65        112.53        16.58 o
  -5   1  10         74.44         59.32        15.41 o
  -3   1  10        710.47        691.91        37.96 o
  -1   1  10        986.30        894.52        63.00 o
   1   1  10       1529.07       1602.17        62.95 o
   3   1  10        668.13        739.73        36.45 o
   5   1  10        994.55        962.51        46.56 o
   7   1  10         46.36         48.36        19.08 o
   9   1  10        145.03        159.33        25.86 o
  11   1  10         43.67         34.02        19.69 o
  13   1  10        289.59        303.71        29.54 o
  15   1  10          5.88         12.73        16.86 o
  17   1  10        146.13        147.40        21.02 o
  19   1  10         24.30         41.87        15.64 o
  21   1  10        117.59        154.86        21.25 o
  23   1  10        331.21        299.61        34.23 o
  25   1  10        113.27        170.69        24.52 o
  27   1  10         95.28         92.97        13.46 o
  29   1  10        303.91        253.77        29.32 o
 -30   2  10        173.39        146.05         9.24 o
 -28   2  10        169.76        133.74        10.62 o
 -26   2  10         73.21         65.01        11.88 o
 -24   2  10        687.53        731.63        30.95 o
 -22   2  10        180.28        157.28        17.07 o
 -20   2  10        269.27        270.41        25.07 o
 -18   2  10         66.17         69.07        18.60 o
 -16   2  10        105.00        111.36        17.91 o
 -14   2  10         70.36         87.07        20.62 o
 -12   2  10          9.96          3.63        15.24 o
 -10   2  10         72.43         77.59        15.65 o
  -8   2  10        322.75        426.01        29.48 o
  -6   2  10         17.85         16.98        13.06 o
  -4   2  10         18.51         24.45        18.28 o
  -2   2  10        584.17        540.44        43.52 o
   0   2  10       1575.49       1571.16        66.54 o
   2   2  10       1800.82       1947.41        74.29 o
   4   2  10       1410.51       1544.61        68.16 o
   6   2  10        320.35        249.59        26.56 o
   8   2  10        836.35        931.83        68.55 o
  10   2  10        190.75        171.70        76.19 o
  12   2  10         45.13         13.45        41.23 o
  14   2  10        184.90        274.63        53.89 o
  16   2  10         34.35        127.67        53.07 o
  18   2  10         10.89          3.70        86.93 o
  20   2  10          6.69         -5.65        21.85 o
  22   2  10         72.02         57.10        30.12 o
  24   2  10          6.51          1.92        12.64 o
 -25   3  10         14.06          8.36         6.29 o
 -23   3  10        139.32        109.94        10.37 o
 -21   3  10        268.07        250.61        16.58 o
 -19   3  10        219.28        188.70        13.24 o
 -17   3  10        117.78        123.77        14.61 o
 -15   3  10        128.03         92.09        16.32 o
 -13   3  10       1512.37       1592.45        60.22 o
 -11   3  10         25.19         58.32        14.67 o
  -9   3  10        628.41        638.78        45.70 o
  -7   3  10       1735.85       1926.75        79.28 o
  -5   3  10        151.59        142.22        17.92 o
  -3   3  10        587.35        482.92        50.67 o
  -1   3  10        189.56        138.55        39.23 o
   1   3  10        125.26        139.29        48.96 o
   3   3  10        151.41        248.98        31.37 o
   5   3  10        712.50        744.31        38.54 o
   7   3  10        189.67        185.92        20.98 o
   9   3  10        132.99        131.94        20.88 o
  11   3  10       1307.87       1385.92        65.58 o
  13   3  10        190.89        134.16        26.66 o
  15   3  10        211.31        194.45        28.23 o
  17   3  10        421.82        493.04        40.96 o
  19   3  10        124.15        163.25        24.48 o
  21   3  10        126.27         96.84        30.66 o
 -16   4  10        152.61        146.39        17.92 o
 -14   4  10         25.82         15.37        12.46 o
 -12   4  10        156.45        150.39        20.90 o
 -10   4  10         62.46         72.01        15.55 o
  -8   4  10          1.13          2.31        13.98 o
  -6   4  10        252.09        295.13        34.65 o
  -4   4  10         46.66         94.65        26.96 o
  -2   4  10          8.54          6.82        24.20 o
   0   4  10         37.27         47.86        17.75 o
   2   4  10         22.01         49.11        17.34 o
   4   4  10         11.09          3.44        15.33 o
   6   4  10          5.87          6.74        11.75 o
   8   4  10         48.98         31.59        13.72 o
  10   4  10         91.27         91.99        24.31 o
  12   4  10          5.80         26.53        21.37 o
 -27   1  11        108.64        110.23        26.43 o
 -25   1  11         95.33        137.14        16.95 o
 -23   1  11         27.04         19.42        12.92 o
 -21   1  11        358.75        382.79        39.73 o
 -19   1  11        151.36        154.67        18.56 o
 -17   1  11        739.41        660.35        35.11 o
 -15   1  11        270.38        240.66        26.39 o
 -13   1  11        753.16        740.27        38.85 o
 -11   1  11        211.15        233.18        22.11 o
  -9   1  11        120.72         97.79        18.44 o
  -7   1  11       2060.35       2283.96        91.89 o
  -5   1  11        181.94        153.62        25.73 o
  -3   1  11        422.21        333.87        47.97 o
  -1   1  11        460.00        530.20        42.23 o
   1   1  11        637.09        700.39        39.00 o
   3   1  11        783.28        876.83        43.19 o
   5   1  11        817.69        920.07        49.52 o
   7   1  11        938.15       1085.87        46.04 o
   9   1  11         31.21         38.74        22.31 o
  11   1  11        985.43       1092.27        56.77 o
  13   1  11        553.10        643.44        42.17 o
  15   1  11         18.27          3.91        18.53 o
  17   1  11        300.01        369.49        35.96 o
  19   1  11         94.58        143.10        22.42 o
  21   1  11         24.69         30.75        17.85 o
  23   1  11         11.86        -15.40        15.40 o
 -26   2  11         30.45         38.00        10.44 o
 -24   2  11        783.96        712.80        26.08 o
 -22   2  11        266.90        253.47        21.29 o
 -20   2  11        239.45        185.67        17.69 o
 -18   2  11        233.94        201.80        19.30 o
 -16   2  11        263.55        233.83        28.15 o
 -14   2  11         72.03         98.59        20.42 o
 -12   2  11         17.95         59.19        16.70 o
 -10   2  11       1369.95       1485.98        60.05 o
  -8   2  11         14.38         21.73        14.41 o
  -6   2  11         42.05         48.59        19.25 o
  -4   2  11       1012.78       1080.54        84.25 o
  -2   2  11        114.79        102.03        27.46 o
   0   2  11        162.63        259.33        40.72 o
   2   2  11        399.61        408.49        35.51 o
   4   2  11        512.22        547.85        38.00 o
   6   2  11        152.22        148.84        23.73 o
   8   2  11        758.91        753.75        57.56 o
  10   2  11        212.90        180.33        30.99 o
  12   2  11         10.66        -11.66        23.75 o
  14   2  11        521.88        492.20        62.51 o
  16   2  11        164.06        192.88        34.05 o
  18   2  11         72.68         64.16        53.01 o
  20   2  11        305.35        311.31        35.00 o
 -19   3  11         72.28         67.05        13.87 o
 -17   3  11         84.77        105.49        14.52 o
 -15   3  11        189.79        201.70        40.21 o
 -13   3  11        102.74        119.90        20.09 o
 -11   3  11          4.76         -4.10        19.18 o
  -9   3  11         27.39         29.46        21.06 o
  -7   3  11        302.92        291.74        31.63 o
  -5   3  11        552.75        551.52        56.97 o
  -3   3  11        150.26        111.73        28.04 o
  -1   3  11        134.20         93.20        28.58 o
   1   3  11        319.70        356.55        36.91 o
   3   3  11        163.70        136.48        26.78 o
   5   3  11         18.05         21.01        18.26 o
   7   3  11          8.04         88.79       110.73 o
   9   3  11         79.60         69.33        37.01 o
  11   3  11        306.20        314.14        36.91 o
  13   3  11         49.15         38.16        15.04 o
  15   3  11         35.40         50.69        25.71 o
 -24   0  12         19.22          5.27        30.71 o
 -22   0  12        162.10        192.96        28.08 o
 -20   0  12         18.48         27.05        21.47 o
 -18   0  12        240.06        221.66        35.46 o
 -16   0  12        332.93        256.09        28.03 o
 -14   0  12       1892.66       1948.43       191.41 o
 -12   0  12        519.26        532.03        35.47 o
 -10   0  12        939.88       1022.40        65.95 o
  -8   0  12        944.64       1192.18       113.93 o
  -6   0  12         24.06         18.61        35.05 o
  -4   0  12       1589.18       1729.85        98.99 o
  -2   0  12        794.39        819.63       183.56 o
   0   0  12        357.71        258.18        72.06 o
   2   0  12        434.90        506.70        49.03 o
   4   0  12        794.42        876.72        51.06 o
   6   0  12        315.38        350.73        32.59 o
   8   0  12        104.24         43.38        28.34 o
  10   0  12        402.37        526.70        43.06 o
  12   0  12         82.68        112.12        43.98 o
  14   0  12        122.61         -3.92        36.13 o
  16   0  12        396.86        351.14        34.53 o
  18   0  12         13.08        -18.87        18.87 o
 -23   1  12         10.75         15.67        29.11 o
 -21   1  12        101.36        117.71        14.38 o
 -19   1  12          6.88         14.59         9.63 o
 -17   1  12         21.61         14.12        11.73 o
 -15   1  12         95.93         45.18        14.66 o
 -13   1  12         32.53         51.67        16.03 o
 -11   1  12          8.03         16.51        16.62 o
  -9   1  12          4.72          1.56        18.43 o
  -7   1  12        894.90       1005.86        42.24 o
  -5   1  12        594.87        745.47        71.02 o
  -3   1  12        258.44        255.89        36.38 o
  -1   1  12        783.84        752.68        51.37 o
   1   1  12        343.88        344.73        33.17 o
   3   1  12         23.42         29.80        18.61 o
   5   1  12         47.87         27.57        18.02 o
   7   1  12         94.22        109.78        19.93 o
   9   1  12          9.74        -14.15        18.36 o
  11   1  12         17.10        -15.78        15.78 o
  13   1  12          8.68         -4.68        14.03 o
  15   1  12         74.09         58.02        33.05 o
  17   1  12         13.36         -2.92        23.23 o
 -18   2  12        151.08        143.54        17.73 o
 -16   2  12         47.36         39.81        14.17 o
 -14   2  12        203.56        209.08        26.25 o
 -12   2  12         34.59         39.24        13.84 o
 -10   2  12        108.71        110.64        16.88 o
  -8   2  12        362.12        420.95        36.96 o
  -6   2  12        156.11        113.47        29.93 o
  -4   2  12        631.55        700.23        59.29 o
  -2   2  12        482.48        418.78        53.47 o
   0   2  12         50.77         55.29        31.28 o
   2   2  12          8.66         38.20        27.08 o
   4   2  12         83.11         82.72        22.98 o
   6   2  12         66.19         52.01        15.97 o
   8   2  12         13.94         33.76        48.27 o
  10   2  12         81.54        165.63        23.95 o
  12   2  12         10.17         -3.14        12.87 o
  14   2  12         14.83         30.54        10.98 o
  -7   3  12        744.68        619.25        62.77 o
  -5   3  12        159.08        149.98        27.95 o
  -3   3  12         20.28         -0.51        22.93 o
  -1   3  12        435.83        387.71        67.31 o
   1   3  12        192.15        188.61        28.62 o
 -13   1  13        182.31        201.60        22.82 o
 -11   1  13        993.19       1163.71        72.32 o
  -9   1  13        228.55        196.76        28.32 o
  -7   1  13         86.56         62.47        29.05 o
  -5   1  13        398.65        507.40        35.48 o
  -3   1  13         18.75         41.21        30.36 o
  -1   1  13        105.95        149.35        27.55 o
   1   1  13        258.39        344.75        30.38 o
   3   1  13         32.83         30.73        17.89 o
   5   1  13         18.45         42.81        13.23 o
   7   1  13        172.15        213.52        23.02 o
                                                
